# Supplementary material for: Medical students’ pattern of self-directed learning prior to and during the coronavirus disease 2019 pandemic period and its implications for Free Open Access Meducation within the United Kingdom
Source: J Educ Eval Health Prof. 2021 Apr 6;18:5. doi: 10.3352/jeehp.2021.18.5 (PMC8144548; doi:10.3352/jeehp.2021.18.5)
Supplement: Supplementary file 1 [file jeehp-18-05-dataset1.xlsx]

## Sheet: Sheet1
	ID	Start time	Sex	Age	Which year of medical school are you currently undertaking? Unfortunately, if you are currently an intercalating student (iBSc, iMSc) we ask that you discontinue your survey input here, this is ...	Which University are you currently attending?	Prior to the COVID-19 pandemic, please estimate the number of hours per week you spent studying independently (i.e. outside of scheduled University teaching and clinical placements).	Please estimate the number of hours per week you currently spend studying independently (i.e. outside of scheduled University teaching and clinical placements).	Text books (inc. physical copies and .pdf) and journal articles	Information provided by the University (e.g. PowerPoints, notes, etc.) and personal notes	Free websites and question banks (excluding open access academic journals)	Paid websites text sites and question banks (excluding academic journals)	YouTube and other internet video resources	Apps, podcasts and Social Media	Text books (inc. physical copies and .pdf) and journal articles 2	Information provided by the University (e.g. PowerPoints, notes, etc.) and personal notes 2	Free websites and question banks (excluding open access academic journals)	Paid websites text sites and question banks (excluding academic journals) 2	YouTube and other internet video resources 2	Apps, podcasts and Social Media 2	Text books (inc. physical copies and .pdf) and journal articles 3	Information provided by the University (e.g. PowerPoints, notes, etc.) and personal notes 3	Free websites and question banks (excluding open access academic journals) 2	Paid websites text sites and question banks (excluding academic journals) 3	YouTube and other internet video resources 3	Apps, podcasts and Social Media 3	Please list your five favourite sources of medical information (state specific sources e.g. names of books, names of websites, etc.)	Accessibility (ease of access and user-friendly interface)	Advised for/against use by medical educators	Author credentials	Design (use of images or aesthetic features of the source)	Length (i.e. comprehensive information)	Reputation with peers	Have you ever previously heard of the term FOAM (Free Online open Access Meducation / Medical Education)?	If so, please write a short definition (one sentence) of your understanding.	Remote delivery of some lectures/teaching sessions alongside self-directed ;	Entirely self-directed learning ;	Paused studies ;	Continuing clinical placement ;
	11	2020-04-30 18:33:53	Female	22	Graduate Entry Year 4	St George's University London	2	5	1	1	4	1	2	0	1	4	3	1	3	0	2	5	6	6	3	0	Passmed, Quesmed, Oxford handbook, Bitemedicine	2	1	5	4	3	6	No		1	1	0	0
	12	2020-04-30 18:38:37	Male	22	Undergraduate Entry Year 3	St George's University London	6	3	6	2	5	5	6	0	6	0	5	5	6	0	6	2	6	6	6	0	Passmedicine Osmosis BMJ Kumar and Clark	1	5	6	2	4	3	No		0	1	0	0
	13	2020-04-30 18:45:10	Female	22	Undergraduate Entry Year 4	St George's University London	3	7	3	3	3	5	4	2	3	1	3	5	4	3	4	2	3	6	5	3	Osmosis videos, AMBOSS, passmedicine, Oxford handbooks for each specialty, Kumar and Clark clinical medicine	4	1	6	5	3	2	No		1	0	0	0
	14	2020-04-30 18:51:06	Female	23	Undergraduate Entry Year 4	St George's University London	9	3	1	1	1	1	1	1	0	4	3	4	0	0	2	5	6	6	0	0	Almost a doctor, zero to finals, passnedicine, teach me paediatrics, teach me surgery	3	2	5	1	4	6	No		0	1	0	0
	15	2020-04-30 19:03:42	Female	21	Undergraduate Entry Year 3	St George's University London	2	5	0	6	4	1	2	0	0	5	6	5	6	3	0	3	6	5	6	1	Passmedicine, osmosis, quesmed, geeky medics, zero to finals	2	3	6	5	4	1	No		1	0	0	0
	16	2020-04-30 19:07:26	Female	25	Graduate Entry Year 3	St George's University London	2	6	1	1	5	5	1	1	1	4	5	5	1	1	1	4	6	6	1	0	BMJ, NICE, NHS website, Passmed, kahoot	1	3	6	2	4	5	No		1	0	0	0
	17	2020-04-30 19:02:18	Female	23	Undergraduate Entry Year 4	St George's University London	3	3	2	4	0	1	1	1	1	5	0	1	0	1	2	5	2	1	1	1	BMJ best practice, top 100 drugs, passmedicine, the university canvas page, get ahead books	4	5	6	1	2	3	No		1	0	0	0
	18	2020-04-30 19:10:19	Female	21	Undergraduate Entry Year 3	St George's University London	5	14	1	3	0	3	3	0	1	3	0	4	4	2	3	6	6	6	6	1	Pass med (website), NICE guidelines/CKS, BMJ best practice, Armando hasudungan (YouTube channel), osmosis (YouTube channel)	1	6	4	3	2	5	No		1	0	0	0
	19	2020-04-30 19:27:09	Prefer not to say	23	Graduate Entry Year 4	St George's University London	3	6	3	2	1	1	3	3	2	2	4	2	1	2	6	6	6	6	6	6	YouTube , Passmedicine, notes from other students, university lectures	1	2	3	4	5	6	No		1	0	0	0
	20	2020-04-30 19:28:12	Male	21	Undergraduate Entry Year 2	St George's University London	6	14	0	6	1	1	0	0	0	6	0	0	0	0	0	6	1	0	0	0	Uni ppts	1	2	3	6	4	5	No		1	0	0	0
	21	2020-04-30 19:25:52	Male	20	Undergraduate Entry Year 2	St George's University London	4	1	1	6	1	1	1	1	0	6	0	0	0	0	0	2	0	0	0	0	Quesmed, teach me anatomy, Complete Anatomy, University Powerpoints, Student Notes	3	1	5	6	4	2	No		0	1	0	0
	22	2020-04-30 19:30:14	Female	27	Graduate Entry Year 3	St George's University London	5	8	6	5	5	0	6	5	6	5	5	0	6	5	6	3	4	0	3	6	Oxford textbook of medicine, Toronto notes, BMJ website and NiCE guidelines, Geekymedics and various YouTube videos (e.g. osmosis) and medical Instagram accounts (medicalnotes etc)	1	5	6	2	3	4	No		1	0	0	0
	23	2020-04-30 19:37:04	Female	24	Graduate Entry Year 4	St George's University London	2	4	1	2	5	6	4	2	5	3	6	6	3	3	6	4	6	6	3	3	Passmed, oxford handbooks	2	4	5	3	6	1	No		0	1	0	0
	24	2020-04-30 19:49:38	Female	21	Undergraduate Entry Year 3	St George's University London	3	8	1	3	4	4	4	1	1	2	4	4	5	1	2	3	6	6	6	3	Osmosis, Ambrose, passmed, bitemedicine and zero to finals	1	4	6	2	3	5	No		1	0	0	0
	25	2020-04-30 19:53:43	Prefer not to say	22	Undergraduate Entry Year 5	King's College London	2	5	1	3	3	1	1	1	1	3	4	1	2	2	2	6	6	4	4	3	SMILE webinar series, osmosis, passmedicine, Armando hasu(???) on YouTube, uni webinars	5	6	3	4	2	1	No		1	0	0	0
	26	2020-04-30 19:54:49	Female	20	Undergraduate Entry Year 2	St George's University London	7	9	0	6	1	0	0	0	0	6	0	0	0	0	0	6	0	0	0	0	Teachmeanatomy Netters anatomy netters flash cards	4	3	5	1	2	6	No		1	0	0	0
	27	2020-04-30 20:00:17	Female	21	Undergraduate Entry Year 2	St George's University London	3	2	0	6	2	1	2	0	0	6	2	1	3	1	0	6	1	0	2	1	osmosis, netters anatomy, youtube ninja nerd science,	2	3	6	1	4	5	No		1	0	0	0
	28	2020-04-30 20:16:07	Female	23	Graduate Entry Year 2	St George's University London	5	11	2	6	6	5	4	2	3	6	5	5	5	3	2	6	6	6	6	5	Passmed, zerotofinals, oxford handbook, cell pathology notes (Johnathan Williams), IOD lectures	1	5	6	4	3	2	No		1	0	0	0
	29	2020-04-30 20:28:26	Male	24	Undergraduate Entry Year 5	St George's University London	4	6	1	6	2	0	0	0	0	6	6	1	0	0	0	5	6	0	0	0	Didact.com, Bmj best practice , nice	1	2	5	4	3	6	No		1	0	1	0
	30	2020-04-30 18:37:53	Male	21	Undergraduate Entry Year 4	St George's University London	4	5	0	3	0	4	1	1	0	3	0	4	1	1	0	6	0	6	0	0	Passmedicine, Oxford handbook of clinical medicine (online), oxford handbook handbook of clinical specialties (online), BMJ Best Practice, Osmosis	4	5	3	6	2	1	No		0	1	0	0
	31	2020-04-30 20:41:39	Female	22	Undergraduate Entry Year 4	St George's University London	2	5	4	2	5	1	2	1	5	5	5	1	4	1	6	6	6	6	3	2	Passmedicine, Zero to Finals, Eureka, Previous Notes, Top 100 drugs	4	5	6	2	3	1	No		1	1	0	0
	32	2020-04-30 20:38:36	Male	23	Graduate Entry Year 1	St George's University London	5	3	2	4	3	0	4	0	2	6	5	5	6	0	2	6	1	0	6	0	PowerPoint, YouTube, open access academic journals, group discussion, rang&dales pharmacology	2	4	6	3	5	1	No		1	0	0	0
	33	2020-04-30 20:52:53	Female	21	Undergraduate Entry Year 4	King's College London	2	5	4	3	2	1	0	1	3	1	1	3	1	0	4	2	2	5	1	1	I have grown to really like the Oxford Handbook, although for some topics I prefer to read long prose in Kumar &Clarke for example. For Peads, i LOVE the illustrated textbook of Paediatrics, and for Psychiatry the Psychiatry P.R.N is brilliant. I also use Passmed and Pastest for question practice and for quick summaries of information, but I think the latter is better although less popular.	5	1	4	6	3	2	No		1	0	0	0
	34	2020-04-30 21:06:48	Female	26	Graduate Entry Year 2	St George's University London	4	13	5	1	1	0	1	0	5	0	1	1	1	0	6	1	6	5	2	0	Bitemedicine, zero to finals website, osmosis, Armando, bmj best practice	1	6	3	4	2	5	No		1	1	0	0
	35	2020-04-30 21:26:28	Female	25	Graduate Entry Year 2	St George's University London	5	2	1	5	2	4	5	0	1	6	4	6	6	0	1	6	2	6	6	0	Osmosis,Kumar and Clark , BMJ best practice,PassMed,Oxford clinical handbook	4	1	2	6	5	3	Not sure	medical education online available to all	0	1	0	0
	36	2020-04-30 21:27:55	Female	22	Graduate Entry Year 3	St George's University London	1	4	3	1	2	5	2	1	2	1	1	5	1	1	5	3	1	6	3	1	Passmed, amboss ♥️♥️♥️♥️, Toronto notes	1	4	5	6	3	2	No		1	0	0	0
	37	2020-04-30 21:25:10	Female	23	Graduate Entry Year 2	St George's University London	4	10	2	2	4	0	1	0	2	2	5	2	0	0	4	2	6	6	0	0	BMJ best practice, Clinical Oxford Handbook, PassMed, NICE CKS Summary, Kumar and Clark	1	2	6	3	4	5	No		0	1	0	0
	38	2020-04-30 21:26:21	Male	30	Graduate Entry Year 2	St George's University London	2	2	3	1	3	4	1	1	2	2	3	4	1	1	0	1	5	6	2	0	pastest, passmedicine, patient.info, davidson's, nice cks	1	5	2	4	3	6	No		1	0	0	0
	39	2020-04-30 21:27:27	Female	22	Graduate Entry Year 3	St George's University London	5	12	1	4	2	0	1	0	0	3	5	1	1	0	2	6	6	2	2	2	PassMed, BiteMedicine, QuesMed, Study Hub, patient.info	3	4	5	2	6	1	No		1	0	0	0
	40	2020-04-30 21:25:54	Female	24	Graduate Entry Year 2	St George's University London	2	7	1	0	1	0	3	0	6	0	0	1	1	0	6	0	0	1	0	0	Oxford handbook, passmed, Bmj best practice	1	5	6	2	4	3	No		1	0	0	0
	41	2020-04-30 21:27:15	Female	22	Graduate Entry Year 3	St George's University London	8	10	2	3	4	2	3	3	2	3	5	0	5	4	6	6	6	6	6	6	Passmedicine, Amboss, YouTube, Medicine in a minute, oxford clinical handbook	1	4	6	2	3	5	No		1	0	0	0
	42	2020-04-30 21:25:34	Female	20	Undergraduate Entry Year 2	St George's University London	6	5	1	6	1	0	1	0	0	6	1	0	0	0	0	6	0	0	0	0	Teach me anatomy, geeky medics, osce blog spot, any anatomy atlas	1	2	4	6	3	5	No		1	0	0	0
	43	2020-04-30 21:26:19	Female	25	Graduate Entry Year 1	St George's University London	9	4	1	3	2	3	1	1	1	2	1	4	2	0	5	5	6	6	5	0	BMJ Best Practice, Osmosis, Clinical Neuroscience, Kumar and Clarke, USMLE	2	1	5	4	3	6	No		0	1	0	0
	44	2020-04-30 21:30:16	Female	21	Undergraduate Entry Year 3	St George's University London	8	9	0	6	6	6	1	1	2	6	6	6	6	5	2	6	6	6	6	5	Passmedicine, Quesbank, BiteMedicine, Osmosis	2	1	5	3	4	6	No		1	0	0	0
	45	2020-04-30 21:25:51	Male	27	Graduate Entry Year 3	St George's University London	4	5	2	3	2	2	4	2	1	1	3	4	2	1	2	6	6	6	6	0	AMOSS, BMJ BP, BITE Medicine (new Zoom teaching by Azeem Alam et al), Youtube (Armando/Osmosis), John Williams pathology notes provided by SGUL	5	1	3	6	4	2	No		1	0	0	0
	46	2020-04-30 21:32:11	Male	27	Graduate Entry Year 2	St George's University London	3	6	2	3	5	5	3	1	4	5	5	5	3	2	6	6	6	6	6	6	Passmedicinen question bank, osmosis, AMBOSS, cheese and onion,	2	4	5	1	3	6	No		0	0	1	0
	47	2020-04-30 21:32:29	Female	35	Graduate Entry Year 2	St George's University London	2	10	0	2	3	0	4	1	1	3	0	0	3	0	6	6	1	0	6	0	Oxford Handbook, Osmosis, Khan Academy, Top 100 drugs, AMBOSS	3	5	6	2	1	4	No		1	0	0	0
	48	2020-04-30 21:39:35	Male	25	Undergraduate Entry Year 3	St George's University London	4	15	3	3	4	4	2	0	4	0	5	5	4	2	6	1	3	6	4	3	Medicine in a minute, pass medicine, bite medicine, osmosis, zero to finals	1	2	3	6	4	5	No		1	0	0	0
	49	2020-04-30 21:39:16	Female	23	Graduate Entry Year 1	St George's University London	6	5	3	3	3	2	2	1	4	2	2	3	2	1	6	5	2	3	0	0	Oxford Clinical Handbook, Clinical Neuroscience, Osmosis, Teach me anatomy, Kumar and Clark's clinical medicine	1	2	5	4	6	3	No		0	1	0	0
	50	2020-04-30 21:39:09	Male	25	Graduate Entry Year 2	St George's University London	5	2	1	0	1	4	4	1	1	0	0	4	4	1	2	0	1	6	6	2	Passmed, armundo osmosis, bmj best practice and on examination. Geekymedics,	4	3	5	2	6	1	No		1	0	0	0
	51	2020-04-30 21:29:24	Female	22	Undergraduate Entry Year 3	St George's University London	6	11	2	1	4	0	3	1	2	2	4	5	4	1	0	2	5	6	2	0	Zero to finals, BMJ best practice, Armando Hasunadungan YouTube videos, Passmedicine question bank and passmedicine textbook	1	5	6	2	3	4	No		1	0	0	0
	52	2020-04-30 21:28:05	Female	23	Graduate Entry Year 1	St George's University London	10	7	2	4	4	3	4	3	3	1	3	3	4	2	4	2	5	5	3	1	USMLE Book, Osmosis, Armando, BMJ Best Practice, Top 100 Drugs	4	2	6	5	1	3	No		0	1	0	0
	53	2020-04-30 21:47:12	Female	22	Undergraduate Entry Year 4	St George's University London	8	7	2	3	2	2	3	3	2	2	5	3	2	3	0	6	6	6	6	6	Passmed, bitemedicine, osmosis, clinical problem solvers, bmj	1	2	4	3	5	6	No		1	0	0	0
	54	2020-04-30 21:48:51	Female	23	Undergraduate Entry Year 1	St George's University London	6	5	3	4	4	2	1	4	0	4	5	5	2	4	0	6	2	1	0	5	BNF, NIH, top 100 drugs, at a glance	4	5	6	3	2	1	No		1	0	0	0
	55	2020-04-30 21:48:36	Male	23	Undergraduate Entry Year 4	St George's University London	3	4	3	2	0	2	0	0	3	3	0	3	0	0	6	6	0	6	0	0	Uptodate, Robbins Basic Pathology, BMJ Best Practice, Oxford Handbook of Clinical Medicine, Passmedicine, USMLE First Aid	1	2	4	3	6	5	No		1	0	0	0
	56	2020-04-30 21:45:44	Male	21	Undergraduate Entry Year 3	St George's University London	3	5	0	4	3	1	1	0	0	2	2	4	1	0	0	2	5	6	1	0	Passmedicine.com	5	2	6	4	3	1	No		1	0	0	0
	57	2020-04-30 21:49:11	Female	24	Undergraduate Entry Year 4	St George's University London	3	4	1	1	3	0	3	0	1	1	4	0	3	0	5	6	6	0	5	0	Passmedicine, bmj best practice, osmosis, ebook of library textbooks , Oxford handboks	1	3	6	5	4	2	No		1	0	0	0
	58	2020-04-30 21:52:00	Female	24	Graduate Entry Year 2	St George's University London	9	15	4	2	3	1	2	2	4	2	3	2	2	1	6	5	6	4	4	6	Oxford Handbook of Clinical Medicine, NICE cks, BMJ Best Practice, Grey Book, and Top 100 Drugs	3	2	1	5	4	6	No		1	0	0	0
	59	2020-04-30 21:56:14	Male	28	Graduate Entry Year 1	St George's University London	5	4	2	4	1	0	0	0	1	6	1	0	0	0	1	6	6	0	0	0	Amboss, BMJ	1	4	6	3	2	5	No		0	1	0	0
	60	2020-04-30 22:08:47	Male	23	Graduate Entry Year 2	St George's University London	5	11	1	2	6	6	6	1	1	1	6	6	6	1	1	0	6	6	6	0	Passmedicine, anki, amboss, ques med, nice	3	1	5	6	4	2	No		0	1	0	0
	61	2020-04-30 22:09:25	Male	28	Graduate Entry Year 2	St George's University London	15	15	0	3	5	2	1	0	0	1	5	2	1	0	0	6	6	0	0	0	Patient info (professional), Oxford Handbook of Clinical Medicine, Osmosis.org and Armando Hasudogan Youtube Videos, University lectures	3	1	5	4	6	2	No		1	0	0	0
	62	2020-04-30 22:14:42	Male	26	Graduate Entry Year 1	St George's University London	4	8	2	5	5	5	1	1	3	3	2	6	2	1	4	2	2	6	3	2	Osmosis, zero to finals, Tortora, Armando (youtube), AMBOSS	1	6	5	3	4	2	No		0	1	0	0
	63	2020-04-30 22:19:14	Male	23	Graduate Entry Year 2	St George's University London	2	8	1	4	4	0	0	0	5	0	6	0	0	0	6	1	6	0	2	0	Oxford Clinical Handbook, Amboss, Geeky Medics, BMJ best practice, Passmed	1	5	4	6	2	3	No		0	1	0	0
	64	2020-04-30 22:14:27	Female	35	Graduate Entry Year 3	St George's University London	4	13	1	4	2	3	4	0	0	4	2	0	3	0	0	6	6	6	6	0	Zero to finals, passmedicine, osmosis	5	1	3	6	4	2	No		1	0	0	0
	65	2020-04-30 22:11:22	Female	21	Undergraduate Entry Year 3	St George's University London	6	6	0	6	6	5	5	0	0	6	6	0	5	0	0	6	6	0	0	0	BMJ	2	4	1	3	5	6	No		0	1	0	0
	66	2020-04-30 22:29:05	Female	23	Undergraduate Entry Year 1	St George's University London	3	5	0	6	4	0	6	0	1	6	6	0	6	0	0	6	3	0	6	0	Ninja med, Ninja nerd science, Osmosis, Armando (These 4 are youtube channels) and BMJ	1	4	6	3	2	5	No		1	0	0	0
	67	2020-04-30 22:38:48	Female	23	Undergraduate Entry Year 4	St George's University London	4	5	1	2	6	6	3	1	1	2	6	6	3	1	1	2	6	6	6	6	Passmed, wiki, YouTube	5	1	4	6	3	2	No		1	0	0	0
	68	2020-04-30 22:44:00	Male	21	Undergraduate Entry Year 3	St George's University London	4	14	1	5	6	3	2	1	4	4	4	6	6	5	1	5	6	6	6	6	Passmedicine; OSCEStop; YouTube; Lectures; Oxford Clinical Handbook	1	2	6	4	3	5	No		1	0	0	0
	69	2020-04-30 22:46:39	Male	23	Undergraduate Entry Year 6	St George's University London	4	4	5	1	0	6	4	0	2	2	0	6	2	0	1	1	0	6	6	0	Passmedicine, osmosis, Canada Q bank, medical students notes	2	1	5	4	6	3	No		1	0	0	0
	70	2020-04-30 22:58:17	Female	21	Undergraduate Entry Year 3	King's College London	4	1	3	3	3	0	1	1	0	1	3	0	3	4	0	1	4	0	2	6	Passmedicine.com (question bank); Instagram @medicalterms; Instagram @quesmed; Oxford clinical handbook; patient.info	1	3	6	4	5	2	No		1	0	0	0
	71	2020-04-30 23:03:49	Male	19	Undergraduate Entry Year 1	St George's University London	3	11	6	6	2	1	5	0	3	6	3	1	5	2	3	6	1	0	6	0	.	2	1	5	5	5	6	No		0	1	0	0
	72	2020-04-30 23:28:34	Female	24	Graduate Entry Year 3	St George's University London	2	4	2	1	1	6	5	0	4	0	0	5	4	0	0	0	0	6	6	0	Pass med , osmosis , oxford handbook	2	1	4	3	5	6	No		1	0	0	0
	73	2020-05-01 00:05:36	Female	20	Undergraduate Entry Year 3	St George's University London	2	1	1	2	3	3	4	2	0	0	2	2	3	1	1	3	4	2	2	1	Passmed, StudyHub, OHCM, BMJ, Osmosis videos	1	2	4	5	3	6	No		1	0	0	0
	74	2020-05-01 01:31:35	Male	20	Undergraduate Entry Year 3	St George's University London	4	5	4	6	3	5	1	1	4	6	4	5	1	1	4	6	2	5	1	0	passmed, oxford clinical handbook, past student notes, lecture notes	1	3	6	4	5	2	No		1	0	0	0
	75	2020-05-01 02:04:00	Female	23	Undergraduate Entry Year 5	St George's University London	5	10	3	4	2	2	2	0	3	3	4	3	5	1	6	6	6	4	6	3	Oxford Handbook series, Osmosis.org, Passmed, Strong Medicine, Geeky Medics	4	1	2	5	6	3	No		1	0	0	0
	76	2020-05-01 02:53:27	Female	22	Undergraduate Entry Year 4	St George's University London	5	5	1	4	6	5	1	0	0	2	6	6	1	0	2	2	6	6	0	0	Passmed, BMJ, NICE, quesmed	1	4	2	5	6	3	No		1	0	0	0
	77	2020-05-01 03:32:29	Male	20	Undergraduate Entry Year 1	St George's University London	9	1	0	6	0	0	0	0	0	0	0	0	0	0	0	0	0	0	0	0	Panopto, powerpoints, Anki	5	4	1	6	2	3	No		1	0	0	0
	78	2020-05-01 05:39:41	Female	23	Undergraduate Entry Year 1	St George's University London	3	1	0	5	0	0	1	1	0	5	0	0	1	1	0	2	0	0	1	3	NHS website, lectures, lecture notes by some lecturers, Google, social media medical influencer polls	1	5	4	3	2	6	Not sure		1	0	0	0
	79	2020-05-01 05:53:58	Male	21	Undergraduate Entry Year 2	St George's University London	3	1	0	5	1	0	1	0	0	5	1	1	0	0	1	6	0	0	1	0	PowerPoint slides	2	3	5	6	1	4	No		1	0	0	0
	80	2020-05-01 06:09:36	Female	22	Undergraduate Entry Year 3	St George's University London	7	14	2	3	5	2	2	0	1	2	2	3	1	0	6	6	6	6	6	0	Nice CKS, Passmed, University provided, Osmosis, Almost a doctor	2	3	6	1	4	5	No		1	0	0	0
	81	2020-05-01 06:55:21	Female	19	Undergraduate Entry Year 2	St George's University London	3	4	2	6	3	0	2	0	0	6	2	0	3	0	0	6	0	0	3	0	Khan Academy Medicine, Auckland’s Anatomy	1	3	5	2	4	6	No		1	0	0	0
	82	2020-05-01 08:22:21	Female	29	Graduate Entry Year 4	St George's University London	3	9	1	4	1	3	4	0	3	4	1	3	3	1	3	6	0	6	6	1	Passmedicine, Osmosis, BMJ best practise, top 100 drugs, NICE guidelines	1	4	6	2	3	5	No		1	0	0	0
	83	2020-05-01 08:40:01	Male	20	Undergraduate Entry Year 3	St George's University London	3	3	1	2	1	4	4	1	1	3	2	5	5	0	2	2	2	6	6	0	Armando youtube channel, Dirty USMLE youtube channel, PassMed, own notes, First Aid for USMLE, OHCM.	2	4	6	1	3	5	No		0	1	0	0
	84	2020-05-01 08:44:39	Female	20	Undergraduate Entry Year 2	St George's University London	3	5	0	5	1	3	0	0	0	5	1	3	0	0	0	6	3	6	0	0	Osmosis, anatomy guy	2	4	5	1	6	3	No		0	1	0	0
	85	2020-05-01 08:43:13	Female		Undergraduate Entry Year 1	St George's University London	4	2	1	4	1	0	2	0	1	4	1	0	2	0	3	6	0	0	6	0	Khan Academy, KA lectures on YouTube, Other YouTube videos, At a Glance series (Wiley), Silverthorne: Human Physiology,	4	6	1	3	2	5	No		0	1	0	0
	86	2020-05-01 08:52:33	Female	32	Graduate Entry Year 1	St George's University London	4	6	3	3	1	4	3	1	4	1	3	4	2	1	6	2	4	6	3	2	Osmosis, First Aid for USMLE, Top 100 drugs, Khan Academy, PassMedicine	4	3	1	5	2	6	No		1	0	0	0
	87	2020-05-01 09:11:36	Female	27	Graduate Entry Year 3	St George's University London	7	14	4	3	3	5	4	0	4	3	3	4	3	2	6	6	4	2	4	0	Osmosis videos on youtube, Armando Hasungdan YouTube, Zero to Finals website, NICE guidelines flowcharts, BMJ best practice, Clinical Oxford Handbook of Medicine	2	5	6	3	1	4	Not sure		1	0	0	0
	88	2020-05-01 09:37:01	Female	27	Graduate Entry Year 1	St George's University London	4	7	3	6	3	1	2	1	5	3	6	1	1	1	6	2	6	0	1	2	PastMed, NICE guidelines, BNF, PubMed, TeachMe- series	1	2	4	5	3	6	No		1	0	0	0
	89	2020-05-01 09:39:05	Female	27	Graduate Entry Year 3	St George's University London	2	8	4	2	1	0	1	0	5	3	2	0	1	0	6	5	6	0	0	0	1. Oxford Handbooks - (esp. Clinical Specialties this year) 2. Www.amboss.com 3. BMJ Best Practice 4. Illustrated Textbook of paediatrics 5. Illustrated book of... Series - particularly the neurology one	1	5	4	2	6	3	No		1	0	0	0
	90	2020-05-01 10:34:42	Female	20	Undergraduate Entry Year 2	St George's University London	5	2	1	5	1	0	1	1	1	6	1	0	0	1	1	6	1	0	0	1	Netters anatomy atlas, patientinfo.com (the for professionals section), drugbank.com	1	3	5	6	2	4	No		1	1	0	0
	91	2020-05-01 10:40:38	Female	21	Undergraduate Entry Year 4	St George's University London	2	3	1	1	3	3	1	0	2	1	3	3	1	1	4	2	6	6	6	6	Zero to finals podcast, Passmedicine	1	3	6	2	4	5	No		1	0	0	0
	92	2020-05-01 11:10:29	Prefer not to say	23	Undergraduate Entry Year 5	St George's University London	2	3	2	3	4	2	4	0	2	0	4	2	4	1	2	3	6	6	6	3	Passmed, YouTube, Oxford handbook, nice guidelines	1	3	2	6	5	4	No		1	0	0	0
	93	2020-05-01 11:11:12	Male	35	Graduate Entry Year 3	St George's University London	3	5	1	2	4	4	3	0	2	2	3	4	4	0	6	6	6	6	6	0	NICE CKS, BMJ Best Practice, Osmosis, Pass Medicine	1	3	5	4	6	2	Not sure		1	1	0	0
	94	2020-05-01 10:12:38	Female	26	Graduate Entry Year 4	St George's University London	3	7	4	3	2	2	1	1	4	3	1	2	1	1	6	2	1	6	3	6	Passmedicine, Oxford Handbook of clinical medicine, Osmosis videos, Zero to finals, Flash finals flashcards	2	1	6	4	3	5	No		1	0	0	0
	95	2020-05-01 11:51:16	Female	25	Undergraduate Entry Year 5	St George's University London	6	3	2	3	3	2	2	3	3	3	3	3	2	3	5	5	4	4	4	5	Lectures	2	1	3	4	5	6	No		1	0	0	0
	96	2020-05-01 11:47:45	Female	24	Undergraduate Entry Year 5	St George's University London	6	11	1	1	2	3	1	0	1	1	2	3	1	0	3	0	5	6	3	0	Oxford Handbook of Clinical Medicine, Passmedicine.com, BMJ on examination, Crossman neuroanatomy, Psychiatry PRN	4	3	6	5	2	1	No		1	0	0	0
	97	2020-05-01 11:50:13	Male	22	Undergraduate Entry Year 4	St George's University London	2	4	3	4	3	0	1	0	0	3	5	0	1	0	2	6	6	1	0	0	Bmj best practice, NICE guidelines, Passmedicine, Medscape, Oxford clinical handbook	2	4	5	1	6	3	Yes		1	0	0	0
	98	2020-05-01 11:56:12	Male	29	Graduate Entry Year 2	St George's University London	5	9	4	1	1	1	1	1	4	1	1	1	1	1	6	6	6	6	6	6	OHCM, Osmosis, Lectures, BMJ Best Practise, Passmed	1	4	6	2	5	3	No		1	0	0	0
	99	2020-05-01 12:04:13	Female	19	Undergraduate Entry Year 1	St George's University London	6	3	2	3	2	0	1	0	1	3	1	0	3	0	2	6	4	0	3	0	Netter's atlas of human anatomy, www.ncbi.nlm.nih.gov, khan academy medicine, osmosis, ninja nerd science	5	1	3	4	2	6	No		1	0	0	0
	100	2020-05-01 12:41:50	Female	29	Graduate Entry Year 3	St George's University London	5	2	4	4	1	6	5	0	1	0	1	6	6	0	0	0	0	6	6	0	PassMed, YouTube, own flashcards	2	4	5	3	6	1	No		1	0	0	0
	101	2020-05-01 12:59:50	Female	24	Undergraduate Entry Year 4	Hull York	3	1	1	3	0	5	1	0	0	6	0	0	0	1	0	3	0	0	1	1	Passmedicine, bmj best practice, NICE CKS, Oxford handbooks, bnf	1	5	6	3	4	2	No		1	0	0	0
	102	2020-05-01 13:21:01	Female	23	Undergraduate Entry Year 5	King's College London	2	3	3	2	2	4	1	2	1	2	4	4	1	3	3	6	6	6	3	6	Passmed, Pastest, RCP podcasts, unofficial guides, zero to finals	1	6	5	3	2	4	No		1	0	0	0
	103	2020-05-01 13:25:46	Male	22	Undergraduate Entry Year 5	St George's University London	4	3	3	3	3	0	0	0	6	1	3	0	0	0	6	3	4	6	6	6	Oxford clinical handbook of clinical medicine Oxford clinical handbook of clinical specialities. Top100 drugs. SGUL grey book. Passmedicine.com	1	2	6	3	4	5	No		1	0	0	0
	104	2020-05-01 13:28:32	Female	23	Undergraduate Entry Year 4	St George's University London	4	12	6	3	1	6	4	3	6	5	0	5	0	0	6	6	1	6	2	0	Oxford handbook, passmedicine	1	3	5	4	2	6	No		1	0	0	0
	105	2020-05-01 13:32:37	Female	23	Graduate Entry Year 2	St George's University London	1	2	0	5	6	6	4	0	0	5	5	5	4	0	0	6	6	6	4	0	Pass medicine, osmosis	4	3	6	5	1	2	No		1	0	0	0
	106	2020-05-01 13:31:15	Female	21	Undergraduate Entry Year 4	St George's University London	2	3	3	1	0	4	3	0	0	2	0	5	2	0	0	5	0	6	3	0	Passmed, Osmosis teaching videos, Interactive lectures from uni on zoom, Crash course textbooks	1	6	3	2	4	5	No		1	0	0	0
	107	2020-05-01 13:45:40	Male	23	Undergraduate Entry Year 5	St George's University London	4	4	2	2	1	3	1	1	1	3	1	1	1	1	5	5	3	5	2	2	Passmed, canvas, NICE, didact.me, notes	1	2	5	3	4	6	No		1	0	0	0
	108	2020-05-01 13:54:06	Male	27	Graduate Entry Year 2	St George's University London	3	9	1	2	1	0	3	2	1	1	2	0	3	1	6	5	6	0	6	6	Oxford handbook & assess and progress, T Year Study Hub, bitemedicine group, NICE clinical knowledge summaries, BMJ best practice	3	1	2	4	6	5	No		1	0	0	0
	109	2020-05-01 14:20:22	Female	23	Undergraduate Entry Year 5	St George's University London	2	10	1	1	6	6	2	1	2	3	6	6	6	2	2	6	6	6	6	1	ZeroToFinals, Osmosis, Amboss, BMJ Best Practice, Almostadoctor	2	6	5	3	4	1	No		1	0	0	0
	110	2020-05-01 14:24:31	Female	19	Undergraduate Entry Year 2	King's College London	2	7	1	2	2	0	3	0	4	5	2	0	3	0	6	6	6	0	5	0	Oxford handbook, Osmosis, Zero to finals, NICE CKS, Wikipedia	1	3	5	4	2	6	No		0	1	0	0
	111	2020-05-01 14:38:01	Female	20	Undergraduate Entry Year 2	King's College London	2	6	2	6	1	0	0	1	1	5	2	0	2	0	6	6	3	0	5	0	Osmosis, passmedicine, 0tofinals, patient.info, oxford handbook of clinical medicine	1	3	5	2	4	6	No		0	1	0	0
	112	2020-05-01 14:49:11	Female	25	Graduate Entry Year 3	St George's University London	3	8	4	2	1	1	3	0	3	4	1	0	3	0	6	3	6	0	4	0	BMJ Best Practice, Oxford Handbook of Clinical Medicine, Kumar and Clark’s Clinical Medicine, Osmosis YouTube channel	1	2	6	5	3	4	No		1	0	0	0
	113	2020-05-01 14:53:43	Female	27	Graduate Entry Year 3	St George's University London	1	4	2	0	0	5	1	0	3	2	0	4	1	0	4	3	0	6	2	0	Passmedicine, Eureka books	1	4	5	3	2	6	No		0	1	0	0
	114	2020-05-01 13:42:35	Male	23	Undergraduate Entry Year 4	King's College London	2	2	3	3	3	1	1	1	4	3	4	2	1	1	6	6	6	2	1	1	BMJ Best Practice, NICE Guidelines and Royal College Guidelines, Oxford Handbooks, At A Glance Series.	1	2	4	3	5	6	No		1	0	0	0
	115	2020-05-01 14:54:25	Male	24	Graduate Entry Year 3	St George's University London	3	6	1	2	4	4	4	0	1	1	2	5	4	0	2	2	6	5	2	1	PassMedicine Final Year Question Bank, Personal notes on Anki Flashcard app, Osmosis.com, Amboss.com, google in general (wikipedia, webmd)	1	6	5	4	2	3	No		1	0	0	0
	116	2020-05-01 15:07:03	Female	21	Undergraduate Entry Year 3	Barts and The London	2	1	1	6	1	0	0	0	1	6	0	0	0	0	1	2	0	0	0	0	Lectures, Oxford handbook, QMplus, passmed, google	1	2	6	3	5	4	No		1	0	0	0
	117	2020-05-01 15:09:32	Male	21	Undergraduate Entry Year 3	Barts and The London	1	1	3	2	3	0	2	1	3	2	3	0	2	1	1	1	2	0	0	0	Oxford Handbook, wikipedia, lecture slides, patient.info, mayoclinic	6	2	1	5	4	3	No		1	1	0	0
	118	2020-05-01 15:18:06	Male	25	Graduate Entry Year 2	King's College London	8	8	2	1	0	0	5	0	3	2	1	0	4	0	6	6	3	0	6	0	Osmosis, Kumar & Clarke, Oxford Handbook, Netter's Clinical Anatomy, NICE websites	5	3	2	1	6	4	No		1	0	0	0
	119	2020-05-01 15:23:31	Male	21	Undergraduate Entry Year 3	Barts and The London	2	1	0	4	3	0	0	0	0	3	4	0	0	0	0	2	3	0	0	0	Passmed, uni ppt, osmosis, Khan academy, other	1	2	6	4	3	5	No		1	0	0	0
	120	2020-05-01 15:13:52	Female	24	Undergraduate Entry Year 3	St George's University London	5	12	1	4	3	3	2	1	1	3	4	4	2	1	4	6	6	6	4	2	Websites: Osmosis, amboss, passmedicine, quesmed and NICE guidelines.	1	2	4	6	3	5	Not sure		1	0	0	0
	121	2020-05-01 15:33:40	Female	26	Undergraduate Entry Year 3	King's College London	2	3	1	1	3	1	0	1	2	0	1	1	0	1	3	0	3	3	0	6	BMJ best practice, nice CKS, medscape, geekymedics, Wikipedia	2	1	4	5	3	6	No		1	0	0	0
	122	2020-05-01 15:36:12	Female	18	Undergraduate Entry Year 1	St George's University London	2	1	1	6	1	0	3	2	1	6	2	0	4	3	1	6	2	0	2	4	Google	1	3	6	5	4	2	No		1	0	0	0
	123	2020-05-01 15:44:32	Male	30	Undergraduate Entry Year 3	Barts and The London	3	1	0	0	0	6	0	0	0	0	0	6	0	0	0	0	0	4	0	0	Passmed	4	5	6	2	3	1	Not sure		1	1	0	0
	124	2020-05-01 16:19:38	Female	27	Undergraduate Entry Year 4	King's College London	6	10	3	3	0	4	0	0	3	3	4	4	2	0	6	6	6	6	5	0	bitemedicine, passmed, osmosis, complete revision for medical and surgical finals	2	6	4	1	3	5	No		0	1	0	0
	125	2020-05-01 16:30:44	Female	23	Undergraduate Entry Year 4	Barts and The London	2	5	3	3	0	3	0	0	3	4	1	1	0	0	6	6	4	0	0	0	UptoDate, BMJ Best Practice, Patient.info, Oxford Handbook of Clinical Specialties, Oxford Handbook of Clinical Medicine	2	1	5	3	4	6	No		1	0	0	0
	126	2020-05-01 16:28:39	Female	23	Undergraduate Entry Year 4	St George's University London	3	7	1	2	1	2	1	0	2	3	2	3	2	0	6	4	2	6	3	0	Passmed, oxford clinical handbook (online versions), nice cks,	1	5	6	2	4	3	No		0	1	0	0
	127	2020-05-01 16:37:28	Female	23	Graduate Entry Year 2	St George's University London	4	10	1	1	3	3	3	0	2	3	3	4	4	0	6	6	1	6	6	0	Oxford clinical handbook, osmosis, passmedicine, Armando hasudungan, at a glance series	1	6	5	4	3	2	No		1	1	0	0
	128	2020-05-01 16:45:10	Male	21	Undergraduate Entry Year 3	Barts and The London	4	7	1	1	4	2	0	0	1	1	4	2	0	0	1	6	6	6	0	0	Wikipedia, Passmedicine.com, Oxford Clinical Handbook, Barts lectures	4	1	6	5	3	2	No		1	0	0	0
	129	2020-05-01 16:58:19	Male	21	Undergraduate Entry Year 2	Barts and The London	5	7	1	5	1	0	1	1	1	5	1	1	1	1	0	6	2	0	3	6	Geeky medics, teach me anatomy, anatomy atlas, Anki,	4	1	6	2	5	3	No		0	1	0	0
	130	2020-05-01 17:15:50	Female	19	Undergraduate Entry Year 2	St George's University London	2	1	1	6	3	1	4	4	0	4	1	0	3	6	6	6	1	1	4	6	Uni PPTs, wiki, teachmeanatomy, grays anatomy flashcarfa	1	3	6	2	5	4	No		1	0	0	0
	131	2020-05-01 17:34:05	Female	22	Undergraduate Entry Year 4	King's College London	3	6	1	4	5	0	3	0	2	6	5	0	4	0	5	6	6	0	3	0	Kumar and Clark’s, Patient.info, NHS website, USMLE textbook, Notes from powerpoints	1	2	5	3	6	4	No		1	0	0	0
	132	2020-05-01 17:56:20	Male	25	Undergraduate Entry Year 5	Barts and The London	10	1	0	1	5	0	1	1	0	0	0	0	0	0	0	0	0	0	0	1	Passmed, pastest, Oxford handbook, junior doctor handbook, zero to finals	1	5	4	3	2	6	No		0	1	0	0
	133	2020-05-01 18:04:53	Female	21	Undergraduate Entry Year 3	Liverpool	1	5	0	3	0	3	3	0	1	0	1	6	4	0	0	0	1	6	3	0	Osmosis, Armando hassugan, Passmed, anki,	1	2	5	3	4	6	No		0	1	0	0
	134	2020-05-01 18:04:38	Male	23	Graduate Entry Year 1	St George's University London	6	9	1	5	2	0	2	1	2	4	2	0	2	1	4	6	3	0	4	1	Armando Hasudungan - YouTube Medical Videos, AMBOSS, Osmosis (Free YouTube Videos), First Aid for the USMLE Textbook, Merck Manual	3	1	6	5	2	4	No		1	0	0	0
	135	2020-05-01 18:05:03	Female	21	Undergraduate Entry Year 3	Liverpool	2	6	2	4	3	0	4	3	2	1	3	0	4	4	0	6	2	0	3	6	Osmosis on YouTube, OSCEstop osce revision guide book, Top 100 drugs books, NICE, passmedicine.com	1	4	6	2	3	5	No		1	0	0	0
	136	2020-05-01 18:30:21	Male	22	Undergraduate Entry Year 3	Liverpool	4	2	2	3	6	0	1	0	4	4	1	0	0	0	6	2	0	0	0	0	1) medicine in a minute 2) bmj 3) university resources 4) general google 5) kumar and clark	1	3	6	2	4	5	No		1	0	0	0
	137	2020-05-01 18:54:43	Female	21	Undergraduate Entry Year 3	Liverpool	2	1	0	3	3	0	2	0	0	3	3	0	2	0	0	3	2	0	4	0	Osmosis, patientuk, NICE guidelines, almostadoctor	5	4	1	6	3	2	No		1	0	0	0
	138	2020-05-01 19:08:59	Female	20	Undergraduate Entry Year 3	Liverpool	1	1	3	2	4	0	4	3	0	2	4	0	2	2	2	6	6	0	5	6	Amboss, YouTube Paul Bolin, NICE GUIDLINES , Medicine/surgical mindmaps, SMILE LECTURES FACEBOOK	1	3	5	4	2	6	No		1	0	0	0
	139	2020-05-01 19:16:25	Male	21	Undergraduate Entry Year 3	Barts and The London	2	1	2	6	2	5	2	0	1	4	2	4	0	0	0	3	5	1	0	0	BMJ best practice, Oxford Clinical Handbook, PassMedicine, ZerotoFinals, Kumar and Clark	1	5	4	2	6	3	No		0	1	0	0
	140	2020-05-01 21:20:53	Female	23	Undergraduate Entry Year 4	St George's University London	2	4	5	3	6	6	0	0	3	2	6	6	0	0	0	2	6	6	0	0	Pass medicine	1	2	6	3	5	4	Not sure		1	1	0	0
	202	2020-05-01 21:35:02	Female	22	Undergraduate Entry Year 4	St George's University London	4	5	1	1	4	5	2	4	2	1	5	6	4	4	1	2	4	5	3	3	Passmedicine, Osmosis, GeekyMedics, AlmostADoctor, StepBullets	4	5	1	6	3	2	No		1	0	0	0
	203	2020-05-01 22:13:20	Female	21	Undergraduate Entry Year 3	Liverpool	5	9	0	3	3	1	1	0	0	3	3	1	1	0	0	6	4	1	6	0	Teach me series, university lecture slides, YouTube osmosis videos, almostadoctor website, panopto lectures	1	2	5	4	3	6	No		1	0	0	0
	204	2020-05-01 22:19:46	Male	23	Undergraduate Entry Year 3	St George's University London	7	3	6	1	4	2	0	0	6	0	4	1	0	0	6	2	3	1	0	0	Oxford handbook, essentials of lunar and Clark, NICE guidelines	1	5	6	2	4	3	No		1	1	0	0
	205	2020-05-01 22:36:57	Male	21	Undergraduate Entry Year 3	Liverpool	4	8	1	2	3	0	3	0	2	2	3	0	2	0	5	5	5	0	2	0	Oxford Handbooks, TeachMe Websites, BMJ Best Practice, Osmosis, ClinicalKey	1	2	5	3	6	4	No		1	1	0	0
	206	2020-05-02 01:55:52	Female	24	Undergraduate Entry Year 1	St George's University London	2	5	0	6	6	0	6	0	0	6	6	6	6	0	0	6	6	5	5	0	University ppts, google/wikipedia, passmed, khan academy youtube videos	1	5	6	2	3	4	No		1	0	0	0
	207	2020-05-02 03:00:41	Female	21	Undergraduate Entry Year 3	King's College London	2	3	1	3	3	0	2	0	1	3	3	0	2	1	2	6	6	0	4	0	Uni lecture notes, BiteMedicine free webinars, Zero to finals website, Oxford handbook of Clinical Medicine	1	2	6	5	4	3	Not sure		0	0	1	0
	208	2020-05-02 06:50:11	Female	22	Undergraduate Entry Year 4	King's College London	1	2	1	1	3	4	0	0	1	1	3	4	0	0	2	1	6	6	0	0	oxford handbook of clinical medicine / clinical specialities; passmed; passtest; BMJ best practice; NICE CKS	5	3	2	6	4	1	No		0	1	0	0
	209	2020-05-02 09:20:52	Female	21	Undergraduate Entry Year 3	King's College London	4	1	4	3	4	0	0	0	2	4	4	0	0	0	2	5	4	0	0	0	Kumar and Clarke’s clinical medicine, Oxford handbook of clinical medicine, pubmed, nhs.co.uk, nice.co.uk	1	5	2	6	4	3	Not sure		1	0	0	0
	210	2020-05-02 10:53:48	Female	22	Graduate Entry Year 2	St George's University London	9	8	2	4	1	4	4	1	1	1	4	5	4	3	1	0	6	6	6	2	Zero to finals, pass medicine, osmosis, patient plus, top 100 drugs	1	2	3	6	4	5	No		1	0	0	0
	211	2020-05-02 11:37:28	Female	25	Undergraduate Entry Year 4	King's College London	9	15	3	6	4	4	2	1	1	4	4	6	3	5	0	6	6	6	0	6	PassMed, Oxford Handbook, SMILE, COVID medical education	4	2	1	6	3	5	No		1	0	0	0
	212	2020-05-02 12:29:26	Female	21	Undergraduate Entry Year 3	Liverpool	2	8	1	4	0	0	0	0	4	1	4	0	1	0	6	3	6	0	3	0	Amboss, clinical key, almostadoctor, medbullets, pulse notes	2	4	6	3	1	5	No		1	0	0	0
	213	2020-05-02 14:32:09	Male	20	Undergraduate Entry Year 2	Imperial College London	1	5	0	6	1	0	1	0	0	6	1	0	1	0	0	4	4	6	1	0	K	1	2	4	3	5	6	No		1	0	0	0
	214	2020-05-02 14:32:33	Female	20	Undergraduate Entry Year 2	Imperial College London	10	15	1	6	1	5	3	1	1	6	5	2	2	1	3	6	6	2	0	0	My notes, Icsmsu notebank, Laz’s notebank, Brainscape flashcards, netters flashcards	2	4	5	1	6	3	No		1	0	0	0
	215	2020-05-02 14:37:59	Female	21	Undergraduate Entry Year 3	Imperial College London	6	14	1	3	5	1	1	2	1	5	6	1	0	2	0	6	5	0	0	3	Bmj	1	5	6	2	4	3	No		1	0	0	0
	216	2020-05-02 14:37:06	Female	21	Undergraduate Entry Year 3	Imperial College London	3	14	3	1	2	3	2	1	4	2	1	3	3	0	6	4	4	6	3	2	BMJ best practice, Oxford Cases on medicine and surgery, Brainscape, Passmed, 500 Single Best Answers in Medicine (Dubb)	2	4	6	3	5	1	No		0	1	0	0
	217	2020-05-02 14:39:47	Male	20	Undergraduate Entry Year 3	Imperial College London	1	8	0	4	4	0	0	0	0	4	4	0	0	0	0	6	6	0	0	0	Rapid medicine, Imperial notebank	1	2	3	6	5	4	No		1	0	0	0
	218	2020-05-02 14:47:07	Female	20	Undergraduate Entry Year 3	Imperial College London	3	8	1	5	3	0	1	0	2	4	4	0	1	0	6	1	3	0	2	2	Get Ahead for finals, inside university note banks, my own notes, 500 SBAs on medicine, bmj best practice	3	1	6	2	5	4	No		1	0	0	0
	219	2020-05-02 14:48:36	Female	20	Undergraduate Entry Year 3	Imperial College London	2	4	1	6	4	0	6	1	1	6	4	0	4	3	0	6	1	0	1	3	Osmosis, bite medicine, bmj best practice, Nice CKS website, Prognosis	4	2	6	5	3	1	No		1	0	0	0
	220	2020-05-02 14:52:51	Female	21	Undergraduate Entry Year 3	Imperial College London	3	7	1	3	2	1	1	1	1	1	3	2	2	2	2	4	6	6	4	6	BMJ Best Practice, Osmosis, Imperial MedEd Society Powerpoints	1	3	5	4	2	6	No		1	0	0	0
	221	2020-05-02 14:55:23	Female	21	Undergraduate Entry Year 1	Imperial College London	2	6	1	5	2	1	2	0	2	4	2	2	1	0	3	6	6	3	2	0	I don’t have favourites	1	2	6	3	4	5	No		1	0	0	0
	222	2020-05-02 14:56:56	Female	19	Undergraduate Entry Year 1	Imperial College London	3	7	1	6	2	0	1	1	0	6	1	0	2	0	6	6	6	0	1	4	Osmosis, lazs notes, greys anatomy	1	3	6	4	2	5	No		1	0	0	0
	223	2020-05-02 14:57:58	Male	18	Undergraduate Entry Year 1	Imperial College London	2	9	1	5	1	0	1	0	1	4	1	0	2	0	2	6	2	0	6	1	Osmosis	1	5	6	3	2	4	No		1	0	0	0
	224	2020-05-02 14:55:17	Female	18	Undergraduate Entry Year 1	Imperial College London	4	9	1	4	2	2	1	0	1	4	2	1	2	0	3	6	5	3	3	0	Osmosis, Color Atlas of Anatomy, Acland's Video Atlas of Human Anatomy, University powerpoints, Khan academy	1	5	6	2	3	4	No		1	0	0	0
	225	2020-05-02 14:57:29	Male	19	Undergraduate Entry Year 1	Imperial College London	4	7	0	6	1	0	0	0	0	6	1	0	0	1	0	6	2	0	0	0	Acland’s anatomy, grays anatomy, university resources, peer mock questions,	1	5	6	2	3	4	No		1	0	0	0
	226	2020-05-02 14:56:19	Male	20	Undergraduate Entry Year 1	Imperial College London	1	5	0	5	1	1	0	0	1	5	1	1	2	2	2	6	2	1	5	4	Osmosis, my university-given materials, Rohen's Image Anatomy Atlas, Aclands Video Anatomy Atlas, Google.co.uk	3	5	6	2	1	4	No		0	1	0	0
	227	2020-05-02 15:06:19	Female	19	Undergraduate Entry Year 1	Imperial College London	8	7	0	2	2	3	0	0	0	1	4	4	1	0	0	5	6	6	6	0	ninja nerd science on youtube, facebook pages with question banks from my university, sharing questions and quizzes with other students, aclands anatomy and I always corroborate any information I find with university resources	1	5	6	3	2	4	No		0	1	0	0
	228	2020-05-02 15:12:45	Female	20	Undergraduate Entry Year 2	Imperial College London	4	9	0	3	2	0	1	6	0	3	3	0	1	6	1	6	6	0	2	5	teachmeanatomy website. notebanks from older years.	4	2	6	5	1	3	No		1	0	0	0
	229	2020-05-02 15:10:55	Female	19	Undergraduate Entry Year 1	Imperial College London	4	9	1	6	1	0	1	0	0	6	1	0	1	0	0	6	3	0	2	0	Osmosis, Acland’s anatomy, Netters Anatomy, Netters Anatomy flashcards, Teachmeanatomy.com	1	5	6	3	2	4	No		0	1	0	0
	230	2020-05-02 15:21:58	Male	21	Undergraduate Entry Year 3	Imperial College London	1	6	0	5	1	0	1	0	0	5	2	0	1	1	0	4	2	0	2	2	Mostly use slides from tutorials from MedEd - Imperial’s medical education society	1	5	6	3	4	2	No		1	0	0	0
	231	2020-05-02 15:21:30	Male	22	Undergraduate Entry Year 3	Imperial College London	5	7	2	4	2	0	1	1	3	3	3	0	1	0	6	4	6	0	2	0	Oxford medical cases, capsule, osce practice, lecrures, notes	1	2	3	4	5	6	No		1	0	0	0
	232	2020-05-02 15:54:39	Male	21	Undergraduate Entry Year 1	Imperial College London	1	9	1	3	2	0	3	0	1	2	1	0	4	0	2	4	6	0	6	0	Osmosis.org, Muslim medics,	1	3	6	2	4	5	No		0	1	0	0
	233	2020-05-02 15:58:03	Female	19	Undergraduate Entry Year 1	Imperial College London	3	4	0	6	2	0	1	0	0	6	3	0	1	0	0	6	3	0	1	1	Nhs website, aclands, netters anatomy	4	1	3	5	6	2	No		1	1	0	0
	234	2020-05-02 16:06:35	Female	21	Undergraduate Entry Year 3	Imperial College London	2	8	4	2	2	0	1	0	5	3	2	3	2	1	6	3	3	6	2	6	IC MedEd Instagram questions, Passmedicine, Rapid Medicine, Cheese and Onion book, constantly changing past paper question books but always one going	3	1	4	5	6	2	No		1	0	0	0
	235	2020-05-02 16:31:39	Female	21	Undergraduate Entry Year 3	Liverpool	2	6	4	1	4	0	4	2	4	1	4	0	4	2	6	1	6	0	5	2	med bullets, oxford handbook, almost a doctor, teachmeanatomy, amboss	4	3	6	5	1	2	No		1	0	0	0
	236	2020-05-02 16:35:25	Female	19	Undergraduate Entry Year 1	Imperial College London	2	4	1	6	0	0	2	0	1	6	0	1	1	0	6	6	0	1	1	0	Osmosis, Youtube Armando , aclands anatomy	2	5	6	1	3	4	No		1	0	0	0
	237	2020-05-02 16:34:09	Female	19	Undergraduate Entry Year 1	Imperial College London	3	6	1	6	4	0	2	1	0	6	4	0	2	0	0	6	1	0	3	0	Aclands academy (anatomy), google, Medmastery (YouTube channel), netters flashcards, university of Wisconsin anatomy dissections	2	3	6	1	4	5	No		0	1	0	0
	238	2020-05-02 16:47:21	Male	18	Undergraduate Entry Year 1	Imperial College London	4	6	2	3	2	0	3	0	2	2	2	0	4	0	6	6	2	0	6	0	Osmosis, Aclands Anatomy, Passmedicine, USMLE, NCBI website generally	2	4	5	1	3	6	Not sure		0	1	1	0
	239	2020-05-02 16:49:12	Female	19	Undergraduate Entry Year 1	Imperial College London	7	2	2	6	3	4	6	6	1	4	3	6	6	6	3	2	2	5	6	6	Kenhub, Osmosis, Netter’s Colouring Book, Netter’s Flashcards, Rohen’s Atlas	1	3	6	4	5	2	No		0	1	1	0
	240	2020-05-02 17:03:06	Female	19	Undergraduate Entry Year 1	Imperial College London	1	2	1	6	0	0	1	0	1	6	0	0	2	0	3	6	1	0	3	0	Gray' anatomy, Netter's, principles of anatomy and physiology	2	1	6	4	5	3	No		0	1	0	0
	241	2020-05-02 16:56:49	Female	19	Undergraduate Entry Year 2	Imperial College London	4	3	1	6	5	0	1	0	0	6	6	0	1	0	0	6	5	0	2	1	osmosis, lecturers notes, grays anatomy, my mum lol	1	6	5	3	2	4	No		1	0	0	0
	242	2020-05-02 17:05:47	Female	18	Undergraduate Entry Year 1	Imperial College London	2	4	1	6	1	0	1	1	1	6	1	1	2	0	1	6	3	0	2	0	Netters flashcards, osmosis	1	3	6	5	2	4	No		1	0	0	1
	243	2020-05-02 17:03:20	Female	22	Undergraduate Entry Year 4	Liverpool	4	4	2	3	4	1	1	0	0	2	5	0	3	0	0	5	5	0	3	0	Passmedicine, BMJ best practice, NICE guidelines, nhs health, SMILE lectures	2	1	6	5	4	3	No		1	0	0	0
	244	2020-05-02 17:09:07	Female	19	Undergraduate Entry Year 1	Imperial College London	2	2	2	3	1	1	0	0	1	4	0	0	0	0	2	6	0	0	0	2	Grays anatomy, acland, Rohens	2	1	3	5	4	6	No		0	1	0	0
	245	2020-05-02 17:21:37	Female	20	Undergraduate Entry Year 1	Imperial College London	1	4	2	5	2	0	1	0	1	6	0	0	2	0	0	6	0	0	1	0	Osmosis.org, Healthline, NHS, Grey’s anatomy, Netter’s flashcards	3	2	6	1	4	5	Not sure		0	0	0	1
	246	2020-05-02 18:05:00	Female	22	Undergraduate Entry Year 4	Imperial College London	6	8	4	4	1	0	0	0	5	3	1	0	0	0	6	2	0	0	0	0	BMJ Best Practice, NICE website	1	6	3	4	2	5	No		1	0	0	0
	247	2020-05-02 18:22:33	Prefer not to say	22	Undergraduate Entry Year 5	Imperial College London	1	1	1	5	1	0	0	0	5	3	1	1	0	0	0	2	6	6	6	6	WebMD	6	2	4	5	3	1	Not sure		1	0	0	0
	248	2020-05-02 18:48:45	Female	23	Undergraduate Entry Year 5	Imperial College London	2	8	2	5	3	1	1	0	2	5	2	1	1	0	3	6	6	3	1	1	-	2	1	6	5	4	3	No		1	0	0	0
	249	2020-05-02 18:54:43	Male	24	Undergraduate Entry Year 5	Imperial College London	1	7	0	3	0	3	0	0	0	4	0	4	0	0	1	6	0	6	0	0	PassMed, notes from older years, Powerpoints from teaching fellows, MedScape, Wikipedia	1	6	5	4	3	2	No		1	0	0	0
	250	2020-05-02 19:26:49	Female	22	Undergraduate Entry Year 3	Imperial College London	5	3	5	2	6	3	5	1	3	4	6	5	6	2	6	3	6	3	4	3	Amboss and Osmosis	1	5	6	3	4	2	No		0	1	1	0
	251	2020-05-02 19:35:53	Male	22	Undergraduate Entry Year 4	Imperial College London	1	1	0	0	6	0	0	0	0	6	0	0	0	0	0	0	0	0	0	0	Na	1	6	5	3	4	2	No		1	0	0	0
	252	2020-05-02 19:46:21	Male	21	Undergraduate Entry Year 3	Imperial College London	5	6	1	1	6	1	1	0	0	1	6	6	1	0	0	1	6	6	2	0	MedEd Lecture Notes (Daily), Medscape, 300 SBA book, Laz & Oli 300 SBA, Zoom case rounds	2	1	6	4	3	5	No		1	0	0	0
	253	2020-05-02 20:42:25	Male	18	Undergraduate Entry Year 1	Imperial College London	7	3	0	3	3	0	1	0	2	3	3	0	1	0	2	6	6	0	3	0	Osmosis, University PowerPoint slides, online textbooks	1	3	6	2	5	4	No		1	0	0	0
	254	2020-05-02 22:26:50	Female	21	Undergraduate Entry Year 3	Imperial College London	2	5	1	2	5	0	1	0	0	3	5	0	0	0	3	5	6	0	0	0	Osmosis, SBA question books, Brainscape, online tutorials	1	4	5	3	6	2	Not sure		1	0	0	0
	255	2020-05-02 23:16:10	Male	21	Undergraduate Entry Year 3	Imperial College London	2	9	2	4	5	0	2	0	0	1	6	0	3	2	1	2	6	0	4	6	Brainscape	1	6	5	2	3	4	No		1	0	0	0
	256	2020-05-02 23:27:08	Female	23	Graduate Entry Year 4	St George's University London	4	6	2	2	3	0	1	1	1	1	4	0	1	0	1	6	6	0	0	0	Passmedicine, Oxford Handbook, get ahead, osmosis, geeky medic	1	3	2	5	6	4	No		1	0	0	0
	257	2020-05-02 23:42:49	Female	21	Undergraduate Entry Year 4	St George's University London	3	3	4	1	0	4	1	0	4	1	0	4	1	0	6	6	0	6	0	0	Oxford handbook, passmed	1	5	6	2	4	3	No		1	0	0	0
	258	2020-05-03 00:16:42	Male	28	Graduate Entry Year 4	St George's University London	4	7	1	2	2	3	2	1	1	1	4	4	2	3	6	6	6	6	6	5	SMILE (facebook), passmed, up-to-date, passtest, toronto notes	3	1	4	6	5	2	No		1	0	0	0
	259	2020-05-03 01:19:38	Male	20	Undergraduate Entry Year 2	Imperial College London	4	11	1	6	2	0	3	0	3	5	4	2	3	0	5	6	6	5	3	0	Rang and Dale’s Pharmacology, Gray’s Anatomy for Students, Osmosis, YouTube, ClinicalKey	1	3	5	6	2	4	No		1	0	0	0
	260	2020-05-03 02:43:02	Male	25	Undergraduate Entry Year 5	Dundee	1	1	2	2	2	4	1	0	1	1	1	1	0	0	0	0	0	0	0	0	Passmedicine, Kumar and Clark, Medline searches.	2	6	1	4	3	5	No		1	0	0	0
	261	2020-05-03 02:59:26	Female	22	Undergraduate Entry Year 4	St George's University London	4	6	1	5	2	2	1	0	1	5	1	2	1	0	6	6	6	6	6	0	Msd manuals, passmed	1	2	5	6	4	3	No		1	0	0	0
	262	2020-05-03 08:06:47	Male	20	Undergraduate Entry Year 3	Imperial College London	4	7	1	2	2	0	1	1	1	3	3	0	1	1	5	5	5	0	1	5	SBA books	1	2	6	5	3	4	No		0	0	0	0
	263	2020-05-03 08:24:13	Female	25	Graduate Entry Year 3	St George's University London	2	10	5	3	1	1	1	0	3	3	2	3	1	0	3	4	6	6	6	0	Currently clinical neuroscience (I use a different textbook for each module), Radiopaedia, Passmedicine, osmosis, SMILE,	1	6	2	3	5	4	No		1	0	0	0
	264	2020-05-03 09:23:25	Female	22	Undergraduate Entry Year 3	Barts and The London	6	1	4	2	0	4	1	0	0	4	0	4	0	0	0	6	0	6	1	0	Passmedicine	1	3	6	4	5	2	No		1	0	0	0
	265	2020-05-03 11:01:20	Female	21	Undergraduate Entry Year 3	Imperial College London	7	13	3	6	4	0	2	0	2	6	5	2	3	0	3	6	6	1	3	0	Osmosis	2	4	3	5	1	6	No		1	0	0	0
	266	2020-05-03 11:28:19	Male	21	Undergraduate Entry Year 3	Imperial College London	2	4	0	6	1	0	0	0	0	6	1	0	0	0	0	5	2	0	0	0	ICSM notebank, osmosis, revmed question book, Oxford clinical cases, ICSM Meded slides	1	4	6	3	5	2	Yes	A collection of open access education resources for medical education.	1	0	0	0
	267	2020-05-03 12:06:59	Male	21	Undergraduate Entry Year 3	Imperial College London	6	15	1	2	4	1	2	0	2	3	6	4	4	0	6	6	6	6	6	0	BMJ Best Practice, Rapid medicine, Oxford clinical cases, Oxford medical handbook, Osmosis	1	5	6	4	2	3	No	A compilation of resources for medical information	1	0	0	0
	268	2020-05-03 12:30:50	Female	21	Undergraduate Entry Year 3	Imperial College London	7	9	3	4	1	2	0	0	4	3	1	4	0	0	3	3	1	6	0	0	BMJ best practice, passmedicine, oxford handbook of clinical medicine, Oxford cases in medicine and surgery, medicine at a glance	6	1	3	4	5	2	Yes	A movement of free medical education resources available to anyone.	1	0	0	0
	269	2020-05-03 12:38:24	Female	21	Undergraduate Entry Year 3	Imperial College London	5	8	0	3	3	0	0	0	4	2	3	0	0	0	6	3	6	0	0	0	Amboss website, lunar and Clark Medical science boom, oxford handbook,	1	2	5	3	4	6	Yes	A platform that allows healthcare professionals and students in the medical field to share resources allowing us to keep upto date with the latest medical information which forms the baseline for providing the best in care for patients.	1	1	0	0
	270	2020-05-03 14:00:19	Male	21	Undergraduate Entry Year 3	Imperial College London	3	1	1	1	1	2	1	0	0	0	0	0	0	0	1	2	2	2	2	0	passmedicine, SBAs in medicine books, my own ANKI, capsule, osmosis	1	3	6	4	5	2	Yes	A project investigating independent learning behaviours of medical students.	1	0	0	0
	271	2020-05-03 14:06:48	Female	21	Undergraduate Entry Year 3	Liverpool	5	10	5	6	5	0	4	0	6	6	6	0	4	0	6	6	6	0	5	0	Oxford handbook of clinical medicine, passmedicine, BMJ best practice website, content provided by the university (lectures, notes), youtube videos	3	4	6	5	2	1	No	A resource for medical education that is open to all	0	1	0	0
	272	2020-05-03 14:40:35	Female	22	Undergraduate Entry Year 3	Imperial College London	2	7	1	4	1	0	0	0	3	3	1	0	0	0	2	6	0	0	0	0	question books	4	1	2	5	3	6	Yes	A source of medical education that is free to use online	1	0	0	0
	273	2020-05-03 15:00:54	Female	25	Undergraduate Entry Year 5	Imperial College London	4	4	4	3	2	2	1	0	3	1	1	2	0	0	6	2	0	6	0	0	Passmed, question books	1	3	4	6	5	2	No		1	1	0	0
	274	2020-05-03 15:11:08	Female	21	Undergraduate Entry Year 3	Imperial College London	6	6	4	2	3	0	2	1	0	3	5	5	4	4	1	0	6	6	2	2	Bmj best practice	1	3	5	6	2	4	Not sure	Access to journals through open Athens	1	0	0	0
	275	2020-05-03 15:25:06	Female	21	Undergraduate Entry Year 4	Imperial College London	1	1	1	3	4	0	0	1	0	2	3	1	0	1	0	2	0	2	2	0	Pubmed, science direct, blackboard,	1	4	6	5	2	3	Yes	An initiative to make medical education information and resources freely available online.	1	0	0	0
	276	2020-05-03 15:26:32	Prefer not to say	Not Specified	Graduate Entry Year 4	Hull York	1	1	3	0	0	0	0	0	0	0	0	0	0	0	6	6	6	6	6	6	W	2	1	3	4	5	6	No	An online platform allowing ease of accesability and resources aimed at medical students.	1	0	0	0
	277	2020-05-03 15:38:46	Female	23	Undergraduate Entry Year 5	Imperial College London	2	9	0	5	1	2	0	0	0	4	2	3	0	0	0	6	6	6	0	0	Passmed, capsule, geeky medic,	6	5	1	2	3	4	Yes	An open access collection of resources intended for medical education	1	0	0	0
	278	2020-05-03 16:08:39	Female	20	Undergraduate Entry Year 2	Imperial College London	3	10	1	5	1	0	1	0	1	4	2	0	1	0	2	5	5	0	2	0	Friend's notes, my personal notes, Gray's anatomy, ICSM Panopto lecture resources	2	5	6	3	1	4	Yes	Anyone can access medical education resources online	1	0	0	0
	279	2020-05-03 16:27:56	Female	22	Undergraduate Entry Year 5	Imperial College London	2	7	3	4	2	1	1	0	4	5	2	1	1	0	5	6	5	2	3	0	1) Lecture slides 2) BMJ Best Practice 3) Illustrated Textbook of Paediatrics 4) Psychiatry PRN 5) PassMed	3	2	1	5	6	4	Yes	Can't remember what it's about, I just do I have heard of it.	1	0	0	0
	280	2020-05-03 16:32:19	Female	21	Undergraduate Entry Year 3	Imperial College London	2	10	1	3	0	0	0	0	3	3	3	3	2	0	2	6	6	0	3	0	Oxford handbook of clinical medicine, oxford clinical cases, osmosis, iscm notebanks, bmj online	1	2	6	5	3	4	Yes	Clinicians with an interest in education post educational content online free of charge for anyone to access, akin to open access publishing	0	0	1	0
	281	2020-05-03 16:48:45	Male	23	Undergraduate Entry Year 5	Imperial College London	2	9	4	0	0	1	1	0	3	3	1	2	2	0	2	4	0	2	1	0	Impeys, Lissauers, PRN, Osmosis, BMJ Best Practice	1	5	6	3	2	4	Yes	Collective effort online to help each other learn within the medical profession.	1	0	0	0
	282	2020-05-03 17:13:21	Female	21	Undergraduate Entry Year 3	King's College London	4	2	1	5	2	1	1	0	5	2	1	0	1	0	5	5	1	0	0	0	1. Book= Zero to Finals- Dr Watchman 2. Book= Human anatomy and physiology by Elaine N. Marieb 3. Clinical handbook 4. KCL Keats online learning 5. Osmosis website	3	2	6	4	1	5	Yes	Content accessible by all medical students for free	1	0	0	0
	283	2020-05-03 17:52:59	Female	22	Undergraduate Entry Year 1	Barts and The London	6	3	1	5	3	3	1	0	0	6	0	0	5	0	0	5	0	0	3	0	Lecture slides, NCBI/Pubmed, Spottermed	2	1	6	3	5	4	No	Database	1	0	0	0
	284	2020-05-03 17:52:14	Female	21	Undergraduate Entry Year 1	Barts and The London	5	1	1	6	2	0	0	1	0	6	0	0	0	0	1	5	0	0	0	0	Geeky medics, lectures, Kenhub, anatomy atlas	3	1	2	6	4	5	No		1	0	0	0
	285	2020-05-03 18:02:37	Female	21	Undergraduate Entry Year 4	St George's University London	1	3	1	1	1	1	1	0	1	2	2	2	2	1	6	6	2	6	0	1	Passmed, BMJ, BNF, panopto, oxford clin handbook	2	4	5	1	6	3	Yes	Doctors or clinicians providing short bursts of free to access material via social media, podcasts, Twitter, specialty colleges etc	1	1	0	0
	286	2020-05-03 18:42:49	Female	23	Undergraduate Entry Year 5	Imperial College London	2	6	1	2	1	0	1	0	2	3	2	0	2	0	6	5	4	2	1	0	Passmed, Osmosis, Khan Academy	1	4	6	5	2	3	No		0	1	0	0
	287	2020-05-03 18:53:08	Female	23	Undergraduate Entry Year 5	St George's University London	3	10	2	5	5	5	5	2	3	4	5	6	3	1	6	6	6	6	6	1	Passmedicine, OCHS, osmosis, kumar and Clark, amboss	2	5	6	1	3	4	No		1	0	0	0
	288	2020-05-03 18:53:47	Female	23	Undergraduate Entry Year 4	St George's University London	7	13	3	6	1	6	4	1	3	3	1	6	5	1	6	2	1	6	4	1	My notes, Passmedicine, osmosis, amboss, online lectures	1	2	6	3	5	4	No		0	1	0	0
	289	2020-05-03 18:02:45	Male	20	Undergraduate Entry Year 2	St George's University London	5	3	0	4	3	1	1	1	0	5	4	1	1	1	1	6	1	0	1	0	Geeky medics, khan academy, bmj	4	5	1	2	3	6	No		1	0	0	0
	290	2020-05-03 20:08:15	Female	18	Undergraduate Entry Year 1	Imperial College London	5	5	1	6	3	0	1	0	1	6	3	0	1	1	5	6	3	0	1	2	None	1	3	5	6	2	4	No		1	0	0	0
	291	2020-05-03 20:11:01	Female	20	Undergraduate Entry Year 2	Imperial College London	3	8	0	6	0	0	3	0	1	6	3	0	4	0	0	6	6	0	5	0	Quizlet, university powerpoints and lecture recordings, YouTube (khan academy medicine), NCBI, Anki	1	6	4	5	3	2	No		0	1	0	0
	292	2020-05-03 20:15:10	Female	18	Undergraduate Entry Year 1	Imperial College London	2	4	1	4	1	0	1	1	1	5	3	0	5	3	4	6	6	0	4	5	Netters flashcards, grays anatomy for students, coursera, uni question bank on Facebook, SBAs Instagram	3	2	6	4	5	1	No		1	0	0	0
	293	2020-05-03 20:06:20	Female	24	Undergraduate Entry Year 5	St George's University London	5	7	3	5	3	2	3	2	4	4	4	3	3	2	4	5	6	3	3	3	First Aid, Passmedicine, BMJ, NICE CKS, revision courses Dr Clarke	1	2	3	4	6	5	No		1	0	0	0
	294	2020-05-03 20:28:22	Female	19	Undergraduate Entry Year 1	Imperial College London	8	4	2	4	2	0	2	0	3	4	3	0	1	0	4	6	6	0	1	0	Teach me anatomy, netters	3	1	2	5	4	6	No		0	1	1	0
	295	2020-05-03 20:39:00	Female	19	Undergraduate Entry Year 1	Imperial College London	4	7	0	6	0	0	1	5	0	4	0	0	2	0	0	6	4	0	2	1	University, Osmosis Youtube videos and using Brainscape to make flashcards	4	1	3	6	5	2	No		1	0	0	0
	296	2020-05-03 20:54:56	Female	18	Undergraduate Entry Year 1	Imperial College London	3	6	0	4	1	0	1	0	0	5	2	0	2	0	0	6	3	0	3	0	Osmosis (on youtube), school-provided resources and slides, Complete Anatomy App	1	4	6	5	2	3	No		1	1	0	0
	297	2020-05-03 22:38:56	Female	19	Undergraduate Entry Year 1	Barts and The London	1	1	1	5	1	1	3	2	1	6	1	1	5	2	1	6	2	1	5	1	Osmosis videos	3	4	6	1	2	5	No		1	0	0	0
	298	2020-05-03 22:45:10	Female	21	Undergraduate Entry Year 4	St George's University London	3	5	2	3	1	3	2	0	2	3	1	3	3	1	4	6	6	6	5	0	BMJ best practice, Passmedicine, Osmosis, Eureka books, NICE guidelines	1	3	6	4	5	2	No		1	0	0	0
	299	2020-05-04 00:31:06	Female	23	Undergraduate Entry Year 5	St George's University London	8	5	3	2	1	4	0	0	3	2	1	4	1	0	4	0	1	4	1	0	BMJ Best practice, Oxford Handbooks, PassMedicine, The Unofficial Guide to Paediatrics, lectures	1	6	2	3	4	5	No		1	0	0	0
	300	2020-05-04 01:41:23	Male	21	Undergraduate Entry Year 3	Imperial College London	1	2	1	1	1	1	1	1	2	2	2	2	2	2	2	2	6	0	6	6	Oxford Handbook of Clinical Cases, BiteMedicine, MedEd, Prognosis App, PassMed	3	5	6	4	1	2	No	Education free during the pandemic	0	1	0	0
	301	2020-05-04 02:23:06	Female	23	Graduate Entry Year 3	St George's University London	2	4	6	5	6	6	3	4	6	5	6	6	5	5	6	5	6	6	4	6	Oxford handbook of clinical medicine and specialities, pass medicine, BMJ, top 100 drugs, drugbank, Kumar and Clark	1	3	6	4	5	2	Yes	Education resources I can access for free online which aren't tied to a specific institution	0	1	1	0
	302	2020-05-04 06:01:42	Female	22	Undergraduate Entry Year 5	Imperial College London	4	6	4	2	3	1	3	2	3	1	1	4	4	1	5	3	1	4	1	1	Osmosis, passmed, lisseur’s paediatrics, Brainscape, zero to finals	1	5	6	3	2	4	Not sure	Educational content shared on social media	1	0	0	0
	303	2020-05-04 09:12:44	Female	21	Undergraduate Entry Year 1	Barts and The London	4	1	1	5	1	0	2	0	2	6	1	0	2	0	1	3	0	0	1	0	Teachmeanatomy, YouTube, Wikipedia,	2	3	6	5	4	1	Yes	Educational resources available for medical students for free online	1	0	0	0
	304	2020-05-04 09:16:17	Female	19	Undergraduate Entry Year 1	Imperial College London	2	6	2	5	2	2	1	0	1	6	2	1	1	0	3	6	6	2	1	0	Crash course series for different systems, Netters essential biochemistry, Guyton and Halls Medical Physiology, Snell’s anatomy, Osmosis	4	1	6	5	2	3	Yes	Essentially the drive for clinicians to provide more free medical education generally on online platforms	1	0	0	0
	305	2020-05-04 09:45:38	Male	24	Undergraduate Entry Year 6	Barts and The London	6	1	2	2	1	5	1	1	0	0	0	0	0	0	0	0	0	0	0	0	Passmed, pastest, oxford handbook. Geeky medics, osce stop	3	4	2	5	6	1	Yes	Feee medical education on Instagram or websites	1	0	0	0
	306	2020-05-04 11:56:18	Female	20	Undergraduate Entry Year 2	Imperial College London	7	2	1	5	1	0	1	0	1	1	5	0	1	0	1	5	6	0	0	0	Gray’s Anatomy, pubMed, university lecture slides, previous students notes, google	2	6	1	5	3	4	No		1	1	0	0
	307	2020-05-04 12:18:31	Female	20	Undergraduate Entry Year 2	King's College London	6	13	1	6	3	0	3	1	1	6	3	0	3	2	2	6	6	0	2	1	Lecture notes, oscestop, geekymedics, patient.info, ncbi	1	2	6	4	3	5	No		1	0	0	0
	308	2020-05-04 13:20:13	Female	18	Undergraduate Entry Year 1	Manchester	3	4	3	3	3	1	2	0	1	1	3	3	3	0	2	3	4	3	4	0	clinical key, khan academy, osmosis, bnf, nice	4	1	6	3	5	2	Not sure	Free access medical resources for students	1	1	0	0
	309	2020-05-04 14:20:47	Female	19	Undergraduate Entry Year 1	Barts and The London	4	6	1	5	2	0	2	1	1	4	2	0	2	0	2	6	3	0	4	0	Patient.info, Osmosis, quizlet, crash course, khan academy	1	2	3	5	4	6	No	Free access to academic journals	0	1	0	0
	310	2020-05-04 14:22:41	Female	22	Graduate Entry Year 4	St George's University London	1	5	1	2	6	5	4	1	1	3	6	6	5	3	1	5	6	6	2	5	Passmedicine, Osmosis, Peads revision page on Instagram, Oxford handbook of clinical medicine, top 100 drugs, BMJ best practice	1	6	5	4	3	2	Yes	free access to med ed	1	1	0	0
	311	2020-05-04 15:15:09	Female	23	Undergraduate Entry Year 5	Imperial College London	3	8	1	3	3	3	0	0	3	1	3	4	0	0	6	0	6	6	0	0	Uworld (for USMLE), first aid textbooks for usmle, anki flashcards, capsule (clinical cases for imperial students) , student notebanks (written notes and past exam papers)	4	1	3	5	6	2	Not sure	Free access to Medical resources	1	0	0	0
	312	2020-05-04 16:06:49	Male	21	Undergraduate Entry Year 2	Barts and The London	4	3	1	6	4	0	1	0	0	5	1	0	0	0	0	5	4	0	0	0	QmPlus (website containing Lecture Powerpoints)	1	2	6	4	5	3	Yes	Free access to medical resources for students/learners	0	0	0	1
	313	2020-05-04 16:14:10	Male	23	Undergraduate Entry Year 5	Barts and The London	2	1	1	1	5	5	1	0	0	3	3	0	2	0	0	3	3	0	1	0	Passmed, Oxford handbook of clinical medicine	2	4	6	5	3	1	Yes	Free access to online med ed	0	0	1	0
	314	2020-05-04 16:14:57	Male	23	Undergraduate Entry Year 5	Barts and The London	2	3	1	0	3	4	1	0	1	0	3	4	1	0	3	0	4	2	0	0	BMJ best practice, passmed, pastest, Wikipedia, Scott's notes	3	6	4	5	2	1	Not sure	Free access to resources that can help medical students	0	1	0	0
	315	2020-05-04 17:08:02	Female	22	Undergraduate Entry Year 4	St George's University London	2	3	1	6	5	2	4	6	3	6	5	6	5	6	3	6	6	5	4	6	Passmedicine, Pastest	2	1	3	6	4	5	Yes	Free and open access online medical education resources spanning types such as social media, video, quizzes, podcasts, zoom classes and online text that is not generally peer reviewed but by medics for medics.	1	1	0	0
	316	2020-05-04 17:20:24	Male	23	Graduate Entry Year 2	Barts and The London	2	1	1	3	4	0	2	0	1	0	0	0	0	0	0	0	0	0	0	0	Random youtube videos	1	3	6	4	2	5	Yes	Free content available teaching you about medical concepts without having to pay for a premium subscription and can be accessed by anyone	1	1	0	0
	317	2020-05-04 19:17:42	Female	21	Undergraduate Entry Year 3	Barts and The London	3	4	0	6	4	5	4	0	0	6	4	5	4	0	1	6	1	2	2	0	Osmosis, Geeky Medics, PassMed, Wikipedia, Zero to Finals textbook	2	1	6	3	4	5	Yes	free courses for med students	0	1	0	0
	318	2020-05-04 22:16:29	Female	21	Undergraduate Entry Year 1	Anglia Ruskin	5	6	5	6	3	1	3	2	6	6	4	2	5	3	6	6	3	3	4	2	Oxford handbook of clinical medicine, top 100 drugs, osmosis, passmedicine	5	2	3	6	4	1	Yes	free e-learning material online	1	0	0	0
	319	2020-05-05 07:57:47	Male	20	Undergraduate Entry Year 3	Barts and The London	4	3	0	4	3	2	1	0	0	3	3	1	0	0	0	6	6	0	0	0	BMJ Best Practice, Medscape, University Lectures, NHS (Online), Passmedicine	1	5	4	3	2	6	Yes	Free education tools, quizzes, cases etc, to aid learning	0	1	0	0
	320	2020-05-05 10:00:44	Male	24	Undergraduate Entry Year 6	Barts and The London	12	12	0	1	1	6	1	1	1	1	0	6	1	0	1	1	1	6	1	1	Passmedicine, Pasttest, Oxford handbook, kumar and Clark’s, zero to finals	1	6	3	4	2	5	Yes	Free lectures and materials online	0	0	1	0
	321	2020-05-05 10:19:25	Female	23	Undergraduate Entry Year 5	Imperial College London	2	2	0	6	6	0	4	1	0	6	5	0	4	1	0	4	5	6	4	0	Passmedicine	3	5	6	4	2	1	Yes	Free lectures and resources delivered online for medical students	0	0	0	0
	322	2020-05-05 11:18:00	Male	23	Graduate Entry Year 1	St George's University London	3	1	2	3	2	0	1	0	3	3	1	0	1	0	2	5	2	0	2	0	Paul Johns Clinical Neuroscience, Armando (youtube), teachmeanatomy, AMBOSS	1	5	6	2	3	4	Yes	Free medical education resources e.g. videos, websites, online leaflets that are open to anyone (medics and non medics)	1	0	0	0
	323	2020-05-05 11:17:29	Male	27	Graduate Entry Year 1	St George's University London	3	5	1	4	4	1	3	1	1	3	4	1	4	1	3	4	3	0	3	0	Patient Info (both professional and patient-facing pages), BMJ Best Practice, Armando Hasundungan, Osmosis, Oxford Handbook of Clinical Medicine	2	5	3	1	6	4	Yes	free medical education resources online	1	1	0	0
	324	2020-05-05 11:55:24	Female	27	Graduate Entry Year 1	St George's University London	3	3	3	4	3	3	4	2	3	3	3	3	5	2	4	6	6	4	4	0	Book - principles of anatomy and phsyiology, Tortora; Eureka series of books; Zero to Finals podcast and website; NICE CKS; BMJ best practice; Top 100 Drugs; BNF; Websites: Passmedicine, GeekyMedic,Osmosis, Armando Hasudungan and Sam Webster on Youtube	1	6	4	5	2	3	No	free medical information on a website	0	1	0	0
	325	2020-05-05 12:01:12	Female	35	Graduate Entry Year 1	St George's University London	6	6	4	3	1	1	1	0	3	3	2	1	2	1	6	6	3	0	4	4	Tortora anatomy and physiology, goljan rapid review pathology, netter anatomy, emedicine, rang and Dale pharmacology	1	4	5	2	3	6	Yes	Free Online Access to Medical Education	1	1	0	0
	326	2020-05-05 13:43:11	Female	25	Undergraduate Entry Year 3	Barts and The London	2	6	2	6	4	0	5	1	3	6	5	0	6	1	4	6	3	0	5	3	Osmosis, Medicine at a Glance series, YouTube Armando Hasudungan, Kumar and Clark clinical medicine, Oxford handbook clinical medicine	2	4	5	1	6	3	Not sure	Free Online education for medical staff	1	1	0	0
	327	2020-05-05 16:22:21	Female	22	Undergraduate Entry Year 4	St George's University London	3	9	3	1	5	2	0	0	0	2	4	3	0	0	0	6	6	5	0	0	BMJ Best practice	4	5	2	6	3	1	No	Free online education for the masses	1	0	0	0
	328	2020-05-05 11:18:40	Male	25	Graduate Entry Year 1	St George's University London	6	5	2	4	4	0	4	2	1	4	4	0	4	2	1	6	6	0	6	2	Online videos: Osmosis, Armando Hasudungan. Website: AMBOSS, BMJ Best Practice, NICE	1	5	4	2	3	6	Not sure	Free online medical teaching	1	0	0	0
	329	2020-05-05 17:24:52	Female	22	Undergraduate Entry Year 1	King's College London	2	4	1	5	1	0	1	1	1	5	2	0	2	1	1	5	0	0	2	1	University powerpoints, ncbi, Medical blogs, GMC, Grays anatomy	4	1	2	6	3	5	No	Free online open access	1	0	0	0
	330	2020-05-05 23:21:30	Female	21	Graduate Entry Year 2	St George's University London	2	6	1	4	1	1	1	0	0	0	3	4	2	4	0	6	0	5	5	5	Passmed, zero to finals, T-year study hub	1	3	2	4	5	6	Yes	Free online open access medical education- from specialists	1	0	0	0
	331	2020-05-06 07:04:22	Male	21	Undergraduate Entry Year 3	Barts and The London	3	3	1	5	2	4	1	1	1	5	2	3	1	1	1	6	3	6	2	1	University lectures, Pass Medicine, Osmosis YouTube Channel, NICE website, wikipedia	3	1	2	6	4	5	Yes	Free online podcast of various medical topics written by healthcare professionals	0	0	0	1
	332	2020-05-06 09:45:37	Male	23	Graduate Entry Year 3	St George's University London	2	3	1	2	1	4	3	1	1	3	1	5	4	1	3	6	2	6	2	1	Pass med,Wiki, Oxford handbooks	1	3	2	6	4	5	No	Free online resource for medical student learning	1	0	0	0
	333	2020-05-06 10:53:57	Male	22	Undergraduate Entry Year 4	Barts and The London	6	4	4	4	4	5	2	1	4	2	1	0	0	0	2	2	1	2	2	2	BMJLearning, Kumar and Clark, Youtube, PassMedEs	2	3	5	4	1	6	No	Free online resources for medical students to learn from	1	1	0	0
	334	2020-05-06 11:03:05	Male	23	Undergraduate Entry Year 5	Barts and The London	7	1	3	4	1	3	0	0	3	3	0	3	0	0	3	5	0	3	0	0	BMJ BEST Practise, Passmed, Nice guidelines, kumar and Clarkes medical management and therapeutics, Oxford handbook of clinical specialties	2	5	4	3	1	6	Yes	free online resources for revision, summaries of topics etc.	0	1	0	0
	335	2020-05-06 12:50:42	Female	21	Undergraduate Entry Year 3	Barts and The London	3	2	2	5	5	5	3	1	2	5	5	5	3	1	0	6	6	0	1	0	Amboss, oxford book of clinical practice, armandoo youtube, pass med , mayo clinic	2	1	3	6	5	4	Yes	Free online resources that medical students access to help with study	1	0	0	0
	336	2020-05-06 15:05:05	Female	21	Undergraduate Entry Year 3	King's College London	1	2	0	3	1	3	2	1	0	5	0	0	0	3	6	6	0	0	0	1	Osmosis, Keats, Instagram	2	1	6	5	3	4	Not sure	Free online resources to help with medical education/information.	1	0	0	0
	337	2020-05-06 15:30:12	Male	25	Undergraduate Entry Year 4	King's College London	1	3	1	1	1	4	2	1	0	0	2	4	3	1	0	1	2	6	6	3	Passmed, osmosis, YouTube(Armando has), quesmed, teach me anatomy,	1	4	6	2	5	3	No	Free online resources which teach about medicine	1	1	0	0
	338	2020-05-06 15:54:26	Female	22	Undergraduate Entry Year 3	University College London (UCL)	1	2	6	2	0	0	0	0	6	2	0	0	0	0	5	1	0	0	0	0	Pubmed, McMinns atlas of anatomy, Netters Atlas of human Anatomy, Osmosis, Armando Hasudungan	1	2	6	3	5	4	Yes	Free reliable educational resources for students and clinicians	1	0	0	0
	339	2020-05-06 19:40:04	Male	23	Undergraduate Entry Year 6	Barts and The London	6	3	0	2	5	5	0	0	3	0	0	5	0	0	3	0	0	6	0	0	BMJ Best Practice, Pass Medicine Textbook, Oxford Handbook, PubMed, PasTest	4	1	5	6	3	2	Yes	Free resource available online and social media for students but also clinicians	1	0	0	0
	340	2020-05-07 09:11:27	Male	23	Undergraduate Entry Year 5	King's College London	3	3	0	2	1	5	1	1	0	3	2	4	1	0	0	3	2	5	1	0	Passmedicine.com, BMJ Best Practice website, capsule.com, lab tests online.com, essential examination by Alasdair Ruthven	1	5	6	2	3	4	Yes	Free Resources and Lectures/Questions Banks for medical students, either to use at own pace or to work through with other students online.	1	0	0	0
	341	2020-05-07 10:02:35	Female	24	Undergraduate Entry Year 3	St George's University London	2	6	2	5	5	5	2	0	0	4	6	6	6	0	0	6	6	6	6	0	Passmedicine, Osmosis, YouTube, NICE, StudyHub	4	1	6	5	2	3	Yes	free resources for medical students/ doctors collated in one place.	1	0	0	0
	342	2020-05-07 10:09:18	Female	33	Graduate Entry Year 3	St George's University London	3	3	4	2	2	1	0	0	4	2	2	2	0	0	6	5	4	3	0	0	Davidsons, eureka, oxford handbooks, top 100 drugs, pass med	2	3	5	1	4	6	Yes	Free resources online and easy access to journals for medical students cutting out the subscriptions to journals	1	0	0	0
	343	2020-05-07 11:54:24	Prefer not to say	20	Undergraduate Entry Year 2	St George's University London	3	9	0	6	0	0	0	0	0	6	0	0	0	0	0	6	0	0	0	0	NA	4	3	1	5	2	6	Yes	Free resources online available to assist your learning and build your understanding	1	0	0	0
	344	2020-05-07 12:59:51	Female	21	Undergraduate Entry Year 3	King's College London	2	1	4	4	4	1	2	1	3	5	2	1	1	0	4	6	4	0	2	0	Oxford handbook, Almostadoctor website, wikipedia, uni lectures, BNF	2	1	6	4	3	5	Yes	Free resources relating to medical education	0	1	0	0
	345	2020-05-07 13:25:28	Male	20	Undergraduate Entry Year 2	University College London (UCL)	4	2	1	2	4	4	0	0	0	1	5	5	0	0	0	0	3	3	0	0	medline, Quesmed, passmedicine,	3	4	2	6	5	1	No	Free resources to help medical students learn medicine from home	1	0	0	0
	346	2020-05-07 13:29:29	Female	19	Undergraduate Entry Year 2	University College London (UCL)	8	6	1	4	2	1	4	0	1	4	2	1	4	0	6	6	6	0	6	0	Youtube (e.g The Noted Anatomist, Shotgun Histology, Ninja Nerd Science), Teach Me Anatomy	3	4	5	1	2	6	Not sure	Free resources to increase the accessibility of medical education and widen participation.	1	0	0	0
	347	2020-05-07 15:00:44	Male	27	Undergraduate Entry Year 4	University College London (UCL)	4	4	2	2	2	2	3	2	1	2	1	3	1	1	4	5	4	4	3	2	Passmed youtube	2	1	3	4	5	6	Yes	Free sources of medical education that can be accessed online, through different forms from videos to tweets.	0	1	0	0
	348	2020-05-07 15:06:05	Female	22	Undergraduate Entry Year 4	St George's University London	2	7	1	0	4	3	4	0	2	0	3	4	3	0	3	0	6	6	6	1	Osmosis, zero to finals	4	1	5	3	6	2	No	Free to access knowledge bank	1	0	0	0
	349	2020-05-07 16:09:34	Female	19	Undergraduate Entry Year 1	University College London (UCL)	5	2	4	6	1	0	1	1	6	6	6	0	4	4	6	6	2	0	6	6	-	3	1	4	5	4	2	Yes	Free useful and reliable sources of studying for medical students.	1	0	0	0
	350	2020-05-07 16:55:10	Female	21	Undergraduate Entry Year 2	King's College London	5	6	2	2	4	0	1	0	2	2	4	0	1	0	0	3	6	0	0	0	TM anatomy, TM physiology (anatomy & physiology), clinical anatomy (Prof. Ellis), biomolecules and chemistry (Despo Papachristodoulou)	5	1	3	6	4	2	Yes	Free webinars to teach medical topics	1	0	0	0
	351	2020-05-07 19:48:00	Male	20	Undergraduate Entry Year 2	St George's University London	3	4	1	5	2	1	0	1	0	6	2	0	0	1	0	6	4	2	0	2	Oxford handbook for medical school, clinical sciences	2	1	5	4	6	3	Yes	Free, 24/7 open access to medical literature and information,	0	1	0	0
	352	2020-05-07 23:23:47	Female	20	Undergraduate Entry Year 2	University College London (UCL)	7	5	1	6	2	0	1	1	1	5	2	0	1	0	2	5	4	0	1	0	University notes (lecture slides etc), Pubmed, Wikipedia, Human Physiology (Gillian Pocock), Grays anatomy	1	4	6	2	3	5	Yes	Free, easy to access, online medical education (shout out to 'Inotropes Made Simple' for being the first article in which I heard about FOAM)	0	1	0	0
	353	2020-05-08 00:37:51	Female	25	Undergraduate Entry Year 6	King's College London	2	1	2	1	1	4	1	0	1	0	0	0	0	0	1	0	0	0	0	0	Oxford handbook of clinical medicine, passmedicine question bank, online bnf	1	4	2	3	5	6	No	Good quality medical teaching for free	1	0	0	0
	354	2020-05-08 09:46:17	Male	23	Undergraduate Entry Year 4	King's College London	5	15	3	1	1	2	1	1	1	1	3	3	1	0	6	4	4	6	1	0	OHCM, OHCS, Passmed	2	1	3	4	5	6	Not sure		0	1	0	0
	355	2020-05-08 10:31:26	Male	22	Undergraduate Entry Year 1	Buckingham	5	3	1	4	0	0	4	0	1	4	0	2	3	0	2	6	6	5	6	0	Osmosis.org, dirty medicine youtube, general youtube resources, USMLE First Aid, Lecture Notes	1	5	6	3	2	4	No		1	0	0	0
	356	2020-05-08 10:44:28	Male	19	Undergraduate Entry Year 1	Buckingham	4	5	0	0	1	1	2	0	0	3	2	1	0	1	6	5	6	6	6	4	This is going to Hurt	1	3	2	4	6	5	No		1	0	0	0
	357	2020-05-08 10:43:35	Female	25	Undergraduate Entry Year 1	Buckingham	4	9	2	4	1	0	3	1	4	6	5	0	5	1	2	6	3	0	5	1	Complete Anatomy, Gray’s Anatomy for students, Passmedicine, Capsule, geekymedics	1	3	5	2	4	6	No		1	0	0	0
	358	2020-05-08 10:57:58	Female	19	Undergraduate Entry Year 2	Buckingham	8	1	0	6	6	2	4	1	0	6	6	2	4	1	0	6	6	3	3	1	PubMed Medline NICE guidelines Gray’s Anatomy Student Book Buckingham Medical School Moodle page	1	3	4	6	2	5	Not sure		1	1	0	0
	359	2020-05-08 10:57:05	Female	22	Undergraduate Entry Year 2	Buckingham	5	3	1	6	6	1	5	2	2	6	6	1	6	1	2	6	6	0	4	6	lumenlearning.com, PathCAL, teachmeanatomy.com, radiopaedia.org, @rev.med on instagram	1	6	5	2	3	4	No		1	0	0	0
	360	2020-05-08 11:01:08	Male	20	Undergraduate Entry Year 2	St George's University London	2	8	1	6	1	0	1	0	1	0	4	6	2	0	1	0	2	6	3	0	Lecturio, Didact.me, Kieran's Medical Notes, Armando Hasudungan, Ninja Nerd Science	1	6	5	2	3	4	No		1	0	0	0
	361	2020-05-08 11:02:10	Male	18	Undergraduate Entry Year 1	Buckingham	7	9	4	3	1	0	1	0	2	5	1	0	2	1	4	6	6	0	3	0	Royal Society of Medicine, theBMJ, Wikipedia, Youtube, Underwood's Pathology	2	4	6	3	1	5	No		1	0	0	0
	362	2020-05-08 11:09:20	Male	20	Undergraduate Entry Year 2	Buckingham	1	15	2	4	2	3	3	0	2	4	2	3	3	0	2	6	1	2	2	0	Kaplan USMLE books, Sam Webster Anatomy	2	4	6	3	1	5	No		1	0	0	0
	363	2020-05-08 11:19:00	Male	19	Undergraduate Entry Year 1	Buckingham	12	9	0	5	0	5	5	3	1	5	2	5	5	3	1	6	2	3	6	6	AMBOSS, Wikipedia, osmosis, pathoma, Lecturio	3	5	2	4	6	1	No		1	0	0	0
	364	2020-05-08 11:06:53	Male	20	Undergraduate Entry Year 2	Buckingham	6	4	1	5	2	0	2	2	2	2	3	0	3	4	2	5	6	0	6	6	Lecture slide Pack, NHS website, Articles, youtube, mind maps for medical students by Olivia smith (book)	3	2	4	6	5	1	No		1	0	0	0
	365	2020-05-08 12:01:06	Female	24	Graduate Entry Year 1	Buckingham	1	2	0	6	3	1	5	0	0	5	1	1	5	1	2	6	4	1	5	1	Youtube, kenhub, powerpoints, any website i find on google clearly explaining a concept and uni video lectures	2	1	5	3	6	4	No		1	0	0	0
	366	2020-05-08 12:43:12	Female	20	Undergraduate Entry Year 2	Buckingham	3	1	1	6	1	0	6	0	1	6	2	0	4	0	0	6	2	0	2	0	The NHS website, Medscape app, my schools own lectures	3	1	2	6	5	4	No		1	0	0	0
	367	2020-05-08 13:37:33	Female	44	Undergraduate Entry Year 2	Buckingham	3	2	2	4	1	0	2	1	1	4	0	0	3	1	1	6	0	0	2	4	University learning materials including lecture videos /slides and workbook	2	5	4	3	1	6	No		1	0	0	0
	368	2020-05-08 13:43:41	Female	21	Undergraduate Entry Year 1	Buckingham	9	5	0	6	0	2	4	2	0	6	0	3	4	0	0	3	3	0	0	0	University presentations, osmosis, youtube	1	5	4	2	3	6	No		1	0	0	0
	369	2020-05-08 13:48:29	Female	23	Graduate Entry Year 2	Buckingham	5	7	1	6	3	2	6	0	4	6	4	3	6	3	4	6	3	3	5	3	Osmosis website, Robbins textbook	1	5	6	4	3	2	No		0	1	1	0
	370	2020-05-08 15:07:40	Male	24	Graduate Entry Year 2	Buckingham	4	3	1	3	2	0	1	1	0	4	3	0	1	1	5	6	2	0	1	1	Kumar and Clark clinical medicine, grays anatomy for students, Acklands anatomy online videos, university resources e.g. slides and workbooks, patient.info.	2	1	3	4	5	6	No	Have not heard so assume it’s free medical lectures/tutorials	1	0	0	0
	371	2020-05-08 15:37:42	Female	31	Undergraduate Entry Year 2	Buckingham	7	2	4	2	1	1	1	1	2	2	3	3	3	2	5	6	6	6	6	6	Books, lecture notes, PBL, Geeky Medics	2	3	4	5	6	1	No		1	1	0	0
	372	2020-05-08 15:47:15	Female	19	Undergraduate Entry Year 2	Buckingham	12	14	3	6	3	1	5	1	1	5	4	3	6	1	2	6	5	2	6	2	Osmosis website. Ninja nerd science. Onlinemeded	2	5	4	1	3	6	No		1	0	0	0
	373	2020-05-08 16:12:57	Female	20	Undergraduate Entry Year 2	Buckingham	2	3	6	6	6	1	5	2	6	6	6	1	5	1	5	6	6	0	6	6	google, cochrane, osmosis youtube channel, geeky medics app, nhs website	1	2	4	3	6	5	No		1	0	0	0
	374	2020-05-08 13:52:57	Female	20	Undergraduate Entry Year 2	Buckingham	5	3	3	6	1	0	3	0	4	5	1	0	6	0	6	6	2	0	5	0	usmle step 1, osmosis med,armando husudagon youtube, guyton and hall pyshiology	1	3	2	4	5	6	No		1	0	0	0
	375	2020-05-08 16:10:41	Female	20	Undergraduate Entry Year 2	Buckingham	10	4	1	6	0	1	1	0	1	6	0	1	1	0	0	6	0	0	0	0	Gray’s Anatomy for students, WebMD, NHS website, Mayo Clinic, Oxford Handbook of Clinical Medicine	4	1	5	3	2	6	No		0	1	0	0
	376	2020-05-08 16:10:43	Male	22	Undergraduate Entry Year 1	Barts and The London	2	1	1	5	2	0	0	0	1	5	1	0	0	0	0	3	1	0	0	1	Pubmed, nature, BMJ,	1	3	2	6	4	5	No		1	0	0	0
	377	2020-05-08 21:33:28	Female	23	Graduate Entry Year 2	Barts and The London	11	4	3	6	3	3	1	1	1	4	0	0	3	3	0	5	0	0	2	2	Bmj best practise, oxford handbook, passmedicine, lecture notes, powerpoints from the uni	3	1	5	4	2	6	No		1	0	0	0
	378	2020-05-08 22:29:37	Male	24	Undergraduate Entry Year 3	Barts and The London	3	2	6	5	1	6	2	0	4	4	4	4	4	4	2	2	1	2	2	2	Consultant teachings, powerpoint slides, bmj, passmed	1	4	5	6	3	2	No		1	0	0	0
	379	2020-05-08 23:11:09	Male	21	Undergraduate Entry Year 3	Barts and The London	2	4	1	3	1	2	1	0	0	3	1	1	1	0	0	5	1	4	0	0	Teachmeanatomy passmed queen mary lecture slides, osmosis	3	5	4	6	2	1	No		1	0	0	0
	380	2020-05-09 06:25:14	Female	20	Undergraduate Entry Year 1	University College London (UCL)	2	1	0	0	2	0	0	4	3	4	0	0	0	0	0	5	0	0	0	0	Mckminns anatomy atlas,Uni slides	3	2	5	6	1	4	No		1	0	0	0
	381	2020-05-09 08:20:51	Male	20	Undergraduate Entry Year 1	University College London (UCL)	4	3	1	5	2	0	4	1	2	5	2	0	4	1	2	3	2	3	4	5	Youtube,	1	5	6	4	2	3	No		1	0	0	0
	382	2020-05-09 09:32:07	Female	18	Undergraduate Entry Year 1	University College London (UCL)	2	1	0	6	0	0	1	0	0	1	0	0	0	0	0	0	0	0	0	0	None	1	4	5	6	2	3	No		1	0	0	0
	383	2020-05-09 09:57:15	Female	18	Undergraduate Entry Year 1	University College London (UCL)	5	4	2	4	1	0	3	0	1	3	1	0	4	0	6	6	6	0	6	0	Complete Human Anatomy (anatomy learning software), Educational content on YouTube e.g. Osmosis, Boron & Boulpaep Medical Physiology textbook, cvphysiology.com, Pocock & Richards Human Physiology textbook	1	3	6	4	2	5	No		1	0	0	0
	384	2020-05-09 10:05:32	Male	43	Undergraduate Entry Year 2	Buckingham	5	7	1	6	4	0	3	0	2	6	3	0	4	0	2	6	6	0	4	0	Teachme anatomy, Geeky medics, Kenhub, Anatomy zone, other youtube videos	1	3	5	2	6	4	No		1	0	0	0
	385	2020-05-09 10:43:42	Male	20	Undergraduate Entry Year 1	University College London (UCL)	3	2	2	5	1	1	1	0	3	4	0	0	2	0	3	5	0	0	2	0	Pub med, grants atlas, Khan academy	1	5	3	2	4	6	No		1	0	0	0
	386	2020-05-09 10:52:53	Female	19	Undergraduate Entry Year 1	University College London (UCL)	5	4	1	3	1	0	0	3	1	3	1	0	0	3	5	6	5	0	0	6	BNF, NHS website, Gray’s Anatomy, Anki Flashcards (app/web), patient.info (articles “for medical professionals”)	3	4	1	5	2	6	No		1	0	0	0
	387	2020-05-09 16:39:28	Female	23	Undergraduate Entry Year 5	King's College London	3	7	0	0	1	6	4	0	5	4	4	6	4	0	4	4	6	6	4	0	Passmed, capsule, oxford handbook	2	3	5	4	1	6	No		1	0	0	0
	388	2020-05-09 17:25:17	Female	18	Undergraduate Entry Year 1	University College London (UCL)	2	4	1	5	1	0	1	1	1	5	1	0	1	1	2	6	3	0	2	3	Khan Academy, BIOS Instant Notes in Immunology, Dean and Pegington Core Anatomy for students, Human Physiology fifth edition and Medicosis Perfectionalis (YouTube)	5	4	6	1	2	3	No		0	1	0	0
	389	2020-05-09 17:42:35	Female	21	Undergraduate Entry Year 3	Birmingham	5	2	5	4	1	3	2	1	2	3	3	0	4	5	1	2	0	0	3	4	Oxford Handbook of Clinical Medicine, almostadoctor.org, Medical Flashcards App, Passmedicine, Kumar & Clark	2	1	5	6	3	4	No		1	0	0	0
	390	2020-05-09 17:49:17	Female	21	Undergraduate Entry Year 2	Birmingham	1	4	2	6	1	0	1	0	3	6	3	0	3	0	2	6	1	0	3	0	TeachMeAnatomy, Gray's Anatomy, Netter's Anatomy Flashcards, www.histology.leeds.ac.uk, www.patient.info	1	4	3	2	5	6	No		0	1	0	0
	391	2020-05-09 18:05:48	Female	21	Undergraduate Entry Year 2	Southampton	3	1	1	6	6	0	6	1	0	4	6	0	6	0	0	6	6	0	6	0	Osmosis, AMBOSS, khan academy on youtube, Sam webster on youtube and aclands	3	4	2	5	1	6	No		1	1	0	0
	392	2020-05-09 18:11:21	Female	21	Undergraduate Entry Year 4	Birmingham	2	1	0	4	2	0	2	1	0	0	4	0	4	0	0	0	2	0	2	0	Osmosis, Alasdair Cook notes, Oxford Handbook, Passmedicine, USMLE	3	5	6	4	1	2	No		1	0	0	0
	393	2020-05-09 18:12:18	Female	24	Graduate Entry Year 2	Southampton	2	3	0	3	3	0	4	2	0	2	2	0	5	3	0	1	1	0	6	5	Zero to finals, patient.info, pulse notes, SMILE webinars, Armando Hasudumgan (YouTube)	1	5	4	3	6	2	No		1	0	0	0
	394	2020-05-09 18:56:22	Female	23	Graduate Entry Year 2	Southampton	7	7	2	0	4	0	2	2	2	0	4	0	2	2	2	0	6	0	2	4	Don't forget the bubbles podcast, OSCE stop revision guide, passmedicine, Oxford handbook of clinical medicine, Kumar and Clark	1	2	5	3	4	6	No		1	0	0	0
	395	2020-05-09 19:16:50	Male	19	Undergraduate Entry Year 1	St George's University London	2	8	1	6	1	0	2	0	0	6	1	0	1	0	0	6	0	0	2	0	TeachMeAnatomy, Youtube, Aclands, Canvas, Google search	1	3	6	2	5	4	No		1	0	0	0
	396	2020-05-09 19:54:57	Female	29	Undergraduate Entry Year 2	Buckingham	6	8	0	5	6	0	6	5	0	5	3	0	5	4	0	6	2	0	4	4	Youtube channels- osmosis and ninja nerd, instagram medical pages for interesting cases and summary on medical information, medscape for case studies and daily challenges, my medical school’s lecture slides and geeky medics for OSCE sources	1	5	6	3	2	4	Yes	Having access to information we’d normally only find in textbooks etc but readily available on the internet on certain websites. Easy to access and reputable source.	1	0	0	0
	397	2020-05-09 20:38:39	Female	19	Undergraduate Entry Year 1	University College London (UCL)	4	3	3	6	3	0	2	1	4	6	0	0	3	0	4	6	0	0	1	0	Lecture PowerPoint, Grey's Anatomy, Khan acadamy	1	4	5	2	3	6	Yes	Healthcare Professionals sharing their knowledge for free via non-traditional sources	0	1	0	0
	398	2020-05-09 21:21:53	Male	23	Undergraduate Entry Year 4	St George's University London	7	9	2	3	5	4	1	0	3	3	5	2	2	1	1	1	6	1	2	1	BMJ best practice, Passmedicine	1	5	6	2	3	4	Not sure		1	0	0	0
	399	2020-05-09 21:25:02	Male	20	Undergraduate Entry Year 3	Barts and The London	2	2	0	4	2	3	1	0	0	2	3	4	0	0	0	3	3	3	0	0	Passmedicine, University website , New England journal online, Wikipedia, Oxford handbook online	3	1	4	6	2	5	No		1	0	0	0
	400	2020-05-09 21:34:45	Male	19	Undergraduate Entry Year 1	St George's University London	5	9	3	3	5	0	4	4	4	4	4	4	4	4	2	6	6	0	6	6	Notes from people in the years above, teach me anatomy	6	4	1	5	3	2	No		1	0	0	0
	401	2020-05-10 08:28:26	Female	20	Undergraduate Entry Year 2	Buckingham	3	7	0	6	4	0	5	2	0	6	5	3	5	2	0	6	2	0	3	1	Youtube NinjaNerds, Youtube Armando Haustagan, Brainscape, Bitemedicine, UoB medical workbooks	3	5	6	2	1	4	No		1	0	0	0
	402	2020-05-10 13:14:00	Female	21	Undergraduate Entry Year 3	Barts and The London	4	4	0	5	2	0	2	1	0	5	2	0	1	0	0	5	1	0	1	0	Osmosis YouTube channel, passmed, wikipedia	2	5	4	6	1	3	No		1	0	0	0
	403	2020-05-10 13:59:33	Male	20	Undergraduate Entry Year 3	Barts and The London	2	4	1	3	1	1	1	1	0	2	2	1	1	1	0	6	2	2	1	1	-	2	3	6	5	1	4	No		1	1	0	0
	404	2020-05-10 09:43:14	Female	19	Undergraduate Entry Year 1	Buckingham	1	4	0	6	0	0	0	0	0	6	0	0	1	0	0	6	0	0	1	0	University powerpoints, university lectures, university workbook, khan academy (for explanation), medscape	2	1	5	6	3	4	No	I don't know, it's probably a free question bank and information resource targeted at medical education.	1	0	0	0
	405	2020-05-10 13:55:04	Female	23	Undergraduate Entry Year 5	University College London (UCL)	3	6	3	1	4	1	0	0	3	2	3	0	0	0	6	3	6	2	0	0	Passmedicine, quesmed, oxford handbook of clinical specialities	2	3	6	4	1	5	No		1	0	0	0
	406	2020-05-10 15:28:00	Male	27	Undergraduate Entry Year 3	St George's University London	6	9	1	4	4	4	2	1	1	3	5	5	2	1	4	6	6	6	4	3	passmedicine.com, Study Hub, medbullets.com, Top 100 Drugs, bitemedicine.com	1	2	6	3	5	4	No		1	0	0	0
	407	2020-05-10 15:40:30	Male	21	Undergraduate Entry Year 3	Barts and The London	4	2	1	3	0	5	2	1	0	5	0	3	1	0	5	5	0	2	3	0	1)Oxford hand book of clinical medicine, 2) Passmedicine, 3) Osmosis 4)power point slides from lectures 5) Oxford cases in medicine and surgery	1	5	6	4	3	2	No		0	1	0	0
	408	2020-05-10 15:43:52	Female	22	Undergraduate Entry Year 4	University College London (UCL)	8	11	6	6	6	6	3	2	6	6	6	6	6	4	6	6	6	6	6	2	Oxford Handbook of Clinical Medicine (and Clinical Specialties), PassMed, Quesmed, Osmosis (free clips on Youtube and recently took out the free trial), SMILE lectures by a group of doctors working in Exeter	3	6	5	1	2	4	No		1	0	0	0
	409	2020-05-10 18:38:33	Female	22	Undergraduate Entry Year 4	University College London (UCL)	1	3	4	1	0	3	1	0	3	3	1	3	3	0	6	5	2	6	4	0	Passmedicine, osmosis (via YouTube), Oxford handbook of clinical medicine, UCL medical society resources and live online tutorials.	1	2	6	5	3	4	No		1	1	0	0
	410	2020-05-10 18:53:06	Male	22	Undergraduate Entry Year 4	University College London (UCL)	4	5	6	5	1	5	3	1	6	6	5	6	3	3	6	5	6	6	2	2	Oxford Handbook, Passmedicine, Lecture notes, Student tutorial notes, ECG 150 questions	2	4	6	3	5	1	No		1	0	0	0
	411	2020-05-10 20:55:00	Male	22	Undergraduate Entry Year 3	Barts and The London	4	2	2	2	1	5	1	0	0	0	1	6	0	0	1	2	3	6	0	0	Passmed,university powerpoints, passtest, kumar and clark, oxford handbook	1	3	5	4	6	2	No		1	0	0	0
	412	2020-05-11 11:31:09	Male	21	Undergraduate Entry Year 3	Barts and The London	3	1	1	3	0	3	1	0	0	5	0	3	0	0	0	3	0	3	0	0	University notes, Zero to Finals, Passmed, BMJ Best Practice	1	2	6	5	4	3	Not sure		1	0	0	0
	413	2020-05-11 13:10:27	Male	20	Undergraduate Entry Year 3	Barts and The London	3	1	0	6	1	1	1	0	1	6	1	1	1	0	0	6	1	6	2	0	Geeky Medics, NICE, BMJ Best Practice, Passmed, Pastest	3	2	1	5	4	6	No		0	0	1	0
	414	2020-05-11 13:46:09	Female	23	Undergraduate Entry Year 4	Birmingham	7	3	2	2	4	0	1	1	1	1	0	0	3	3	2	3	6	0	6	0	Oxford handbook of clinical medicine; the oxford handbook of specialties; OSMOSIS videos on YouTube; zero to finals website; PassMedicine	1	5	6	4	2	3	No		1	0	0	0
	415	2020-05-11 13:49:19	Female	25	Undergraduate Entry Year 3	King's College London	2	3	1	2	1	3	2	0	1	2	3	2	1	0	1	3	3	2	1	0	Bitemedicine; CEMB Oxford; Quesmed; university intranet (KEATS); osmosis	2	4	1	3	5	6	No		1	0	0	0
	416	2020-05-11 15:29:09	Female	20	Undergraduate Entry Year 1	University College London (UCL)	2	1	1	5	1	0	1	1	0	2	2	0	4	1	2	5	2	0	6	6	Bitemedicine	1	5	6	2	3	4	No	I hadn't heard about it but just did a bit of research and at first sight it seems like a place where students can find free medical resources.	1	0	0	0
	417	2020-05-11 15:36:43	Male	21	Undergraduate Entry Year 3	Barts and The London	3	5	4	2	1	1	1	0	5	1	1	3	2	0	6	5	6	3	3	1	BMJ Best Practice	2	1	6	3	4	5	No		1	0	0	1
	418	2020-05-11 16:07:36	Female	22	Undergraduate Entry Year 2	Lancaster	2	2	4	2	0	0	3	0	3	2	0	0	4	0	4	4	0	0	6	0	youtube channels like armando, ninjanerd	4	1	2	5	3	6	Yes	I have heard of it, but am I not aware of what it means.	1	1	0	0
	419	2020-05-11 16:30:54	Female	27	Undergraduate Entry Year 3	Buckingham	1	1	0	2	0	0	0	0	0	2	0	0	0	0	0	3	0	0	0	0	.	1	6	5	3	4	2	Yes	I have heard of the acronym being used but do not understand what it means.	0	1	0	0
	420	2020-05-11 16:31:34	Female	19	Undergraduate Entry Year 2	Lancaster	7	3	1	5	1	3	1	1	1	5	1	3	1	0	3	6	3	6	2	1	Osmosis, Gray's, LUPALs (older students presentations), NHS website, Naish	1	2	6	3	5	4	No		1	0	0	0
	421	2020-05-11 16:35:56	Female	21	Undergraduate Entry Year 1	Lancaster	6	5	4	1	3	0	3	1	4	1	4	0	3	1	6	1	3	0	2	1	Naish, Tortora, teach me anatomy, kenhub, netters	1	2	3	4	5	6	No		0	1	0	0
	422	2020-05-11 16:36:17	Male	18	Undergraduate Entry Year 1	Lancaster	8	8	6	2	0	1	1	0	6	2	0	1	1	0	6	3	0	0	1	0	Medical sciences, rang and dales pharmacology, medicalschoolpathology.com, underwoods pathology: a clinical approach, sociology as applied to medicine	3	1	5	6	2	4	No		1	0	0	0
	423	2020-05-11 16:50:32	Female	19	Undergraduate Entry Year 1	Lancaster	4	2	2	4	5	1	5	0	2	1	4	3	4	0	4	1	2	3	5	0	Teachmeanatomy, Dr Armando..., naish - clinical key, geeky medics, netters flash cards online	4	3	6	5	2	1	No		0	1	0	0
	424	2020-05-11 16:56:33	Female	19	Undergraduate Entry Year 2	Buckingham	2	5	1	4	1	1	2	0	0	2	4	1	1	0	1	6	3	2	3	0	Osmosis, teach me anatomy, Gray's anatomy, Oxford handbooks	3	1	5	2	4	6	No		1	0	0	0
	425	2020-05-11 16:59:41	Female	23	Undergraduate Entry Year 3	Buckingham	4	7	1	6	1	1	1	0	0	6	0	1	1	0	0	6	2	3	4	0	Lecturio, Wikipedia, passmedicine, ebnf, my lecture notes	2	1	5	3	4	6	No		1	0	0	0
	426	2020-05-11 17:19:49	Female	20	Undergraduate Entry Year 2	Buckingham	6	4	1	6	0	0	3	0	1	5	0	0	1	0	2	4	0	0	1	0	University lecture slides, university workbooks, USMLE step 1 guide, osmosis videos and google	2	3	6	5	1	4	No		0	1	0	0
	427	2020-05-11 17:34:31	Female	24	Undergraduate Entry Year 2	Buckingham	6	4	1	6	4	0	4	0	3	6	3	0	4	0	0	6	1	0	3	0	Geeky medics	1	2	3	6	5	4	No		1	0	0	0
	428	2020-05-11 17:44:38	Female	23	Undergraduate Entry Year 2	Buckingham	2	4	1	2	3	1	0	0	1	3	4	1	0	0	1	6	6	0	0	0	TeachMeAnatomy, PowerPoint presentation slides from uni, NHS uk, Wikipedia, Netters Anatomy atlas	2	3	1	4	5	6	Yes	I have no idea I've just heard of it	1	0	0	0
	429	2020-05-11 18:18:41	Female	19	Undergraduate Entry Year 1	Lancaster	5	4	5	4	1	0	5	0	4	3	2	0	6	0	4	2	2	0	5	0	YouTube videos- Armando, Osmosis and Ninja Nerd, Naish Medical Sciences, Grays Anatomy, Teach Me Anatomy, GeekyMedics	2	1	6	3	4	5	No		1	0	0	0
	430	2020-05-11 19:03:48	Female	20	Undergraduate Entry Year 3	Lancaster	4	2	4	4	1	1	2	0	1	1	2	0	1	0	2	1	2	0	0	0	.	1	2	6	5	4	3	No		1	0	0	0
	431	2020-05-11 19:30:52	Female	24	Undergraduate Entry Year 2	Buckingham	5	3	4	6	2	0	2	1	3	6	0	0	1	0	2	6	1	0	0	0	Pubmed	1	5	6	4	3	2	No		1	0	0	0
	432	2020-05-11 19:54:55	Male	19	Undergraduate Entry Year 2	Buckingham	2	2	0	2	1	0	1	0	0	1	0	0	0	1	2	4	4	0	0	3	University PowerPoint slides, Blue Histology website, Armando Hasuningan’s YouTube channel, NHS website, Cochrane library	5	1	6	2	4	3	No		1	0	0	0
	433	2020-05-11 20:42:20	Male	25	Undergraduate Entry Year 2	Buckingham	1	1	0	0	0	0	6	0	3	5	2	3	0	0	0	6	0	0	0	0	Moodle	2	1	5	3	4	6	No		1	0	0	0
	434	2020-05-11 21:17:00	Female	19	Undergraduate Entry Year 2	Buckingham	1	4	0	6	5	0	5	2	1	6	5	0	5	2	2	6	6	0	3	2	Wikipedia, geeky medics, YouTube, Mindmap for medical students,google	3	1	6	4	2	5	No		1	0	0	0
	435	2020-05-12 00:15:52	Female	25	Graduate Entry Year 2	Buckingham	5	2	0	6	2	0	0	0	1	6	2	0	0	0	0	6	0	0	0	0	Uni resources, workbook, NHS website, physiology textbook, anatomy textbook	1	2	6	3	4	5	No		1	0	0	0
	436	2020-05-12 12:07:10	Female	21	Undergraduate Entry Year 3	King's College London	3	1	0	6	1	1	0	0	0	6	0	0	0	0	0	4	0	0	0	0	Osmosis, Grey’s Anatomy, Passmed	1	3	6	2	5	4	No		0	1	0	0
	437	2020-05-12 13:33:51	Male	21	Undergraduate Entry Year 3	Barts and The London	4	1	1	3	1	3	3	5	0	1	1	1	3	5	0	5	3	2	6	6	University lectures, Oxford handbook, Osmosis, Passmedicine, Google	1	3	6	2	5	4	No		1	0	0	0
	438	2020-05-12 13:42:19	Female	21	Undergraduate Entry Year 3	Barts and The London	3	3	0	3	3	4	0	0	0	3	3	4	0	0	0	3	5	5	0	0	Pass medicine, BMJ best practice, NICE guidelines, powerpoints from lectures	1	3	5	4	6	2	No		1	1	0	0
	439	2020-05-12 14:02:56	Male	20	Undergraduate Entry Year 3	Barts and The London	3	2	1	5	1	1	2	0	1	5	1	2	2	0	0	5	2	2	0	0	Passmed, Oxford Handbook of Clinical Medicine, Passmed	3	1	5	6	4	2	No		1	0	0	0
	440	2020-05-12 14:46:33	Female	20	Undergraduate Entry Year 3	Barts and The London	1	2	0	3	1	3	2	1	0	4	1	3	0	1	0	5	0	0	0	1	PassMedicine, RCP Medicine Podcast, NICE Guidelines, PubMed Journal Archives, Osmosis Channel on YouTube	2	5	6	3	4	1	No		1	0	0	0
	441	2020-05-12 15:05:37	Female	19	Undergraduate Entry Year 1	Lancaster	6	4	5	4	1	0	1	1	5	5	3	4	3	2	6	6	4	1	4	3	Naish medical sciences , Tortora Anatomy and Physiology, Clinical key, Ninja nerd science (YouTube channel)	1	2	3	4	5	6	No		1	0	0	0
	442	2020-05-12 16:26:09	Female	21	Undergraduate Entry Year 3	Barts and The London	4	6	0	5	2	0	1	1	0	4	1	0	3	0	6	5	4	0	2	5	Uni notes, passmed, amboss, random ncbi articles that pop up when i google	2	1	4	6	5	3	No		1	0	0	0
	443	2020-05-12 17:16:31	Male	21	Undergraduate Entry Year 3	Barts and The London	1	1	0	6	0	3	0	0	1	5	0	2	0	0	0	2	0	2	0	0	Oxford clinical handbook, personal / uni notes, friends notes, passmed, top 100 drugs	2	5	6	4	3	1	No		1	0	0	0
	444	2020-05-12 18:28:06	Female	20	Undergraduate Entry Year 1	Lancaster	10	13	4	3	2	0	2	0	4	3	3	0	1	0	6	5	1	0	4	1	Teach me anatomy, Principles of Anatomy (Tortora), Teach me Physiology, Osmosis, Youtube	1	4	5	6	2	3	No		1	0	0	0
	445	2020-05-12 22:20:56	Female	19	Undergraduate Entry Year 2	St George's University London	2	3	1	4	3	0	3	2	1	4	4	0	3	2	3	6	6	0	6	6	PassMed question bank (online), teach me anatomy website, top 100 drugs book, Netter’s anatomy flash cards, GP notebook website	3	1	4	5	6	2	No		1	0	0	0
	446	2020-05-13 01:30:02	Male	28	Undergraduate Entry Year 2	Buckingham	6	5	1	6	1	0	4	2	1	6	5	2	4	1	1	6	6	3	4	2	Uni lecture, youtube, revision notes, anatomy app	1	2	6	4	5	3	No		1	0	0	0
	447	2020-05-13 10:37:19	Female	22	Undergraduate Entry Year 5	Barts and The London	3	2	1	3	4	4	1	2	3	3	3	3	3	4	4	6	4	4	6	6	Medical flashnotes, passmded, passtest, bmj, oxford handbook	1	3	2	6	4	5	No		1	0	0	0
	448	2020-05-13 20:41:18	Male	23	Undergraduate Entry Year 5	University College London (UCL)	10	13	2	0	4	3	1	1	2	0	4	3	1	1	6	0	6	5	3	5	Anki, first aid for the usmle, Uworld, Amboss, wikipedia	4	5	2	6	1	3	No		0	1	0	0
	449	2020-05-13 21:39:07	Female	23	Undergraduate Entry Year 4	University College London (UCL)	5	3	2	2	3	3	2	1	2	3	3	3	2	1	6	6	4	4	3	1	Oxford Handbook, passmed, uni moodle, kumar and clarke,	2	1	6	4	3	5	No		1	0	0	0
	450	2020-05-14 09:25:14	Female	20	Undergraduate Entry Year 2	Buckingham	15	8	1	6	1	1	1	0	1	6	2	2	1	0	0	6	0	6	3	0	Osmosis, YouTube,	1	3	4	5	2	6	No		1	0	0	0
	451	2020-05-14 10:46:24	Female	30	Undergraduate Entry Year 4	Leicester	1	3	1	5	5	5	1	1	1	4	3	6	1	1	0	3	6	6	0	0	PassMedicine question bank, GeekyMedics, TeachMeAnatomy/Physiology/OAG/Paediatrics, BMJ Best Practice, Wikipedia	2	6	5	3	4	1	No		1	0	0	0
	452	2020-05-14 16:24:30	Male	21	Undergraduate Entry Year 3	Barts and The London	3	1	2	3	0	5	1	0	0	3	0	5	2	0	0	2	0	2	0	0	Passmedicine, lecture content, BMJ Best Practice, Medscape, BNF	4	1	3	6	5	2	No		1	1	0	0
	453	2020-05-14 23:34:00	Female	20	Undergraduate Entry Year 2	University College London (UCL)	3	4	1	5	1	1	1	0	1	6	1	1	1	0	4	6	6	6	1	0	Rang & Dale; Gray’s anatomy; Quesmed; Passmed; Pubmed	3	1	5	6	4	2	No		1	0	0	0
	454	2020-05-15 10:01:28	Female	27	Undergraduate Entry Year 3	Southampton	4	3	3	5	5	1	2	0	4	5	6	1	3	0	3	6	6	1	3	0	Osmosis videos, Oxford Handbook of Clinical Medicine, NHS Choices website, BNF and NICE guidelines, Geeky Medics	1	3	5	2	6	4	No		1	0	0	0
	455	2020-05-15 12:08:06	Female	21	Undergraduate Entry Year 3	St George's University London	8	9	3	5	2	4	2	0	3	3	6	5	4	1	2	4	6	6	6	2	Oxford clinical handbook, St. George’s grey book, osmosis.org, pass medicine, ques med	1	5	6	4	2	3	No		1	0	0	0
	456	2020-05-15 12:15:54	Female	21	Undergraduate Entry Year 3	Barts and The London	4	6	1	5	5	4	3	2	0	5	6	5	1	2	0	6	5	4	4	4	Geeky Medics, Osmosis, Amboss, PassMed, Past Test	1	3	2	5	6	4	No		1	0	0	0
	457	2020-05-15 12:54:40	Male	23	Undergraduate Entry Year 6	Barts and The London	8	8	5	4	5	5	5	4	5	5	5	5	5	5	6	5	6	6	6	5	Passmedicine, Capsule, OHCM, Pastest, BMJ Best Practice	4	1	3	5	6	2	No		1	0	0	0
	458	2020-05-15 12:56:14	Female	24	Undergraduate Entry Year 4	Leicester	3	1	4	2	0	2	1	0	0	0	0	1	1	0	0	0	0	0	0	0	Oxford handbook, PassMed, PasTest	4	3	6	1	2	5	No		1	1	0	0
	459	2020-05-15 13:21:11	Female	19	Undergraduate Entry Year 1	Cambridge	10	8	1	4	2	0	1	0	2	4	4	0	1	3	2	6	6	0	0	4	Teach Me Anatomy website, Visible body app, VVP Biochemistry, Boron physiology, university lectures	1	2	4	6	3	5	No		1	0	0	0
	460	2020-05-15 15:44:43	Female	28	Undergraduate Entry Year 4	Leicester	1	1	3	2	3	3	1	1	3	0	0	4	1	0	2	0	1	3	1	0	Oxford handbook clinical medicine / specialities, Bmj, patient uk, capsule, pass medicine,	4	1	6	5	2	3	No		1	0	0	0
	461	2020-05-15 16:26:37	Prefer not to say	20	Undergraduate Entry Year 2	Buckingham	3	2	3	6	1	0	2	2	3	6	1	0	3	2	5	6	2	0	3	4	Greys anatomy textbook, acland's anatomy, university workbooks and university lecture recordings	2	4	5	6	3	1	Not sure	I know it exists, but never really used it.	1	0	0	0
	462	2020-05-15 17:01:32	Female	27	Undergraduate Entry Year 4	Leicester	4	2	3	1	3	0	1	0	4	0	1	0	1	0	2	0	2	0	0	0	Oxford handbook of clinical medicine, passmedicine, medicine in a minute, osmosis, NICE CKS	1	4	5	3	6	2	No		1	0	0	0
	463	2020-05-16 14:30:29	Female	21	Undergraduate Entry Year 4	Liverpool	3	6	1	1	3	4	0	1	1	1	3	4	0	1	0	3	6	6	0	2	BMJ best practice, passmedicine, teach me surgery (website), teach me obs and gynae (website), geeky medics	2	6	5	3	1	4	No		0	1	0	0
	464	2020-05-16 14:45:50	Male	21	Undergraduate Entry Year 4	Liverpool	6	4	3	3	3	1	0	0	1	4	4	1	0	0	1	3	5	2	1	0	Uni resources, smile lectures, my old notes, passmedicine	1	4	2	3	5	6	No		0	1	0	0
	465	2020-05-16 16:00:28	Female	23	Undergraduate Entry Year 4	Liverpool	4	5	2	4	0	3	2	1	2	5	2	4	2	2	3	6	3	6	4	1	Pass medicine, 100 most common drugs book, university resources, online notes, YouTube	1	3	6	4	5	2	No	I think it indicates the free medical websites.	1	0	0	0
	466	2020-05-16 16:00:43	Female	20	Undergraduate Entry Year 2	Liverpool	3	3	3	4	2	0	1	0	3	5	3	1	1	0	6	6	1	2	1	0	Flesh and bones text books, almost a doctor, one 2 one medicine, just4medics,	1	2	6	5	3	4	No	I think it’s when the university pays for resources so that we are able to access them at home like at lands anatomt	0	1	0	0
	467	2020-05-16 16:00:03	Male	22	Undergraduate Entry Year 4	Liverpool	3	3	2	1	0	5	1	1	3	3	0	1	4	1	6	2	1	5	6	0	Medicine in a Minute; PasTest; Kumar & Clark; BMJ Best Practice	3	1	2	5	4	6	Not sure		1	0	0	0
	468	2020-05-16 16:01:21	Female	21	Undergraduate Entry Year 5	Liverpool	3	6	2	3	4	3	1	0	1	3	5	2	1	0	6	4	6	6	2	0	Oxford handbook of clinical medicine/specialties, passmedicine.com, zero to finals.com, BMJ best practise	1	2	5	3	6	4	No		1	0	0	0
	469	2020-05-16 16:00:41	Female	19	Undergraduate Entry Year 2	Liverpool	4	2	2	4	2	1	1	1	1	4	2	1	3	1	1	6	2	0	2	1	Kumar and Clark Clinical medicine, Teach me anatomy, Osmosis	1	4	6	2	3	5	No		1	0	0	0
	470	2020-05-16 16:03:21	Female	21	Undergraduate Entry Year 3	Liverpool	1	3	1	3	3	0	1	0	1	3	3	0	1	3	5	3	5	0	1	4	Zero to finals podcast and Oxford handbook for clinical medicine	1	5	6	2	3	4	Not sure	I’m not sure, I feel like I have seen this when trying to access research papers	0	1	0	0
	471	2020-05-16 16:07:58	Female	20	Undergraduate Entry Year 2	Cardiff	8	11	4	6	3	1	3	1	5	6	4	1	5	1	4	6	6	1	4	1	Khan Academy, Pococks physiology textbook, Kumar & Clarke physiology textbook, Armando Hasundungan YouTube, Teach Me Anatomy website	3	1	4	5	2	6	No		1	0	0	0
	472	2020-05-16 16:10:26	Female	21	Undergraduate Entry Year 4	Liverpool	3	5	4	4	5	0	2	1	1	1	6	0	2	0	0	0	6	0	4	0	Passmedicine	2	4	6	5	1	3	Yes		1	0	0	0
	473	2020-05-16 16:10:00	Female	20	Undergraduate Entry Year 2	Liverpool	5	11	1	6	2	1	2	0	0	6	1	1	1	0	1	6	6	0	0	0	University powerpoints, pocket tutor clinical examination book, general physiology and anatomy textbook	1	2	6	4	3	5	No		1	1	0	0
	474	2020-05-16 16:06:49	Female	20	Undergraduate Entry Year 2	Cardiff	6	5	5	4	4	2	5	1	4	5	3	3	5	5	1	6	4	1	6	3	Online live Webinars such as from Smile and Bitemedicine, Osmosis, Passmedicine, Armando hasudungan videos	1	2	6	3	4	5	No		0	1	0	0
	475	2020-05-16 16:16:58	Female	19	Undergraduate Entry Year 2	Cardiff	5	4	3	3	2	0	2	1	3	3	2	0	1	1	6	6	4	0	2	0	Clinicalkey, geeky medics, peerwise, teachmeanatomy, pococks physiology	3	1	2	6	5	4	No		1	0	0	0
	476	2020-05-16 16:19:46	Male	22	Undergraduate Entry Year 4	Liverpool	2	5	1	3	0	5	2	1	1	2	3	4	2	1	6	6	6	6	5	5	Passmedicine, life in the fast lane, BMJ best practice	2	5	4	3	1	6	No		1	1	0	0
	477	2020-05-16 16:23:48	Female	28	Undergraduate Entry Year 5	Liverpool	4	6	2	3	1	4	2	1	1	4	1	3	2	3	2	6	3	6	6	3	Passmedicine	2	4	6	3	5	1	No		1	0	0	0
	478	2020-05-16 16:22:15	Female	20	Undergraduate Entry Year 2	Cardiff	3	4	2	4	5	0	5	0	0	4	4	0	4	0	0	5	3	0	2	0	Armando hasudungan youtube	1	6	5	3	2	4	Not sure	Information available for all	0	1	0	0
	479	2020-05-16 16:06:46	Female	22	Undergraduate Entry Year 4	Liverpool	3	6	1	4	1	3	0	0	2	3	3	3	3	0	1	2	2	2	5	0	PassMedicine, SMILE online lectures, BMJ BestPractice, speciality textbooks for example ‘Obstetrics and Gynaecology by Impey and Child’, BMJ OnExamination	1	4	6	2	5	3	Yes	Information for med students with a focus on teaching that is free to access	1	0	0	0
	480	2020-05-16 16:26:33	Female	23	Undergraduate Entry Year 4	Liverpool	2	4	0	4	0	3	2	0	0	4	0	2	2	0	0	5	0	5	4	0	Passmedicine	1	5	6	2	4	3	Yes	Information is free to access with no paywall	1	0	0	0
	481	2020-05-16 16:33:41	Female	20	Undergraduate Entry Year 2	Cardiff	5	4	1	4	1	0	3	0	0	4	1	0	3	0	0	6	0	0	3	0	- human physiology by pococks -osmosis -Armando hasudungan -Khan academy medicine -teach me anatomy/physiology	3	6	5	1	2	4	Yes	Information provided online available to anyone with an internet connection on medical education	1	0	0	0
	482	2020-05-16 16:40:03	Female	21	Undergraduate Entry Year 3	Liverpool	5	3	5	1	1	1	0	0	5	2	2	1	0	0	3	0	1	1	0	0	Amboss, clinicalkey student, passmedicine q bank	1	2	6	4	3	5	Yes	It is online medical education thy is free and usually found on Instagram and YouTube	0	0	0	0
	483	2020-05-16 16:41:15	Female	22	Undergraduate Entry Year 2	Cardiff	3	1	0	6	1	0	2	0	0	6	2	0	2	0	0	6	2	0	6	0	YouTube videos, lectures powerpoints, kumar and Clark, google search	3	4	6	2	1	5	Not sure	It sounds quite like its name suggests	1	0	0	0
	484	2020-05-16 16:24:15	Female	22	Undergraduate Entry Year 4	Liverpool	2	3	1	4	2	0	1	1	0	1	2	0	4	3	0	2	3	0	2	6	NICE Guidelines, SMILE online zoom lectures	1	2	6	4	5	3	No	It's self-explanatory unless it isn't, in which case it is poorly named 😛	1	0	0	0
	485	2020-05-16 16:57:40	Male	19	Undergraduate Entry Year 2	Cardiff	6	5	3	6	1	0	1	0	1	6	2	0	3	0	2	6	3	0	5	1	Geeky medics, kumar and clarkes clinical medicine, human physiology pocock, teach me anatomy (web), wikipaedia	1	4	3	5	2	6	No	It’s free online education for those studying medicine	1	0	1	0
	486	2020-05-16 16:57:31	Female	20	Undergraduate Entry Year 1	Cardiff	8	7	3	6	4	0	3	0	3	6	4	0	3	0	6	6	4	0	3	0	Rohens photographic anatomy atlas, the respiratory system at a glance by jeremy P.T. Ward, crash course cardiovascular system	1	4	5	2	3	6	Yes	It’s the idea of providing correctly recommended and accurate sources of information in a accessible way to as many people as possible	0	1	0	0
	487	2020-05-16 17:19:53	Female	23	Undergraduate Entry Year 4	Liverpool	3	5	0	1	3	1	3	1	0	2	4	1	3	0	0	1	6	6	6	0	Smile education, bitemedicine, passmedicine,Youtube, peer teaching	2	3	4	5	1	6	Yes	Its just a platform of medical topics taught to any level for free	1	0	0	0
	488	2020-05-16 17:22:05	Female	20	Undergraduate Entry Year 2	Liverpool	2	4	1	5	2	0	1	0	0	4	3	0	1	0	0	6	6	0	2	0	Teach me anatomy, you tube, radiopedia, webmd, healthline	2	1	5	6	3	4	No		1	0	0	0
	489	2020-05-16 17:32:36	Female	19	Undergraduate Entry Year 1	Liverpool	5	1	2	6	1	0	1	0	0	6	0	0	0	0	0	5	0	0	0	0	Lecture notes, textbooks on Clinical Key, Wikipedia, Khan Academy YouTube videos, greys anatomy textbook	1	3	6	5	2	4	Not sure	journals you don't have to pay to read	1	0	0	0
	490	2020-05-16 17:40:24	Female	21	Undergraduate Entry Year 2	Cardiff	6	12	1	5	1	0	1	1	1	5	0	0	2	1	2	6	0	0	4	2	Khan academy, pococks, uni resources, geeky medics, student bmj	4	1	2	5	3	6	Yes	Just the definition of FOAM	1	1	0	0
	491	2020-05-16 17:45:18	Male	22	Undergraduate Entry Year 4	Liverpool	2	4	2	1	1	4	2	1	1	2	2	4	3	3	2	6	4	5	3	4	Passmedicine	2	5	6	1	3	4	No	Learning materials that are free to access online	0	1	0	0
	492	2020-05-16 18:09:08	Female	23	Undergraduate Entry Year 4	Liverpool	4	2	1	3	1	5	3	1	0	1	0	5	0	0	0	3	0	6	2	0	Passmedicine	3	2	1	5	4	6	Yes	Learning resources that medical students use for independent study	1	0	0	0
	493	2020-05-16 16:25:50	Male	20	Undergraduate Entry Year 2	Cardiff	3	4	1	5	1	0	0	0	1	5	1	0	0	0	4	6	6	0	1	0	Medical school information, geeky medics, teach me anatomy, khan academy, nhs website, Mayo clinic	1	6	2	4	3	5	Not sure	Learning to be a doctor by studying independently using resources made available remotely at not cost	1	0	0	0
	494	2020-05-16 18:16:11	Male	24	Undergraduate Entry Year 5	Liverpool	3	3	3	1	0	3	3	1	2	3	0	3	2	1	3	4	1	4	2	1	BMJ Best Practice (Website), Patient UK (Website), Kumar and Clark (Book, online edition), University lectures, Passmedicine (Online question bank)	3	5	1	4	2	6	Yes	Linked to an articles on paeds FOAMed site during remote teaching	1	1	0	0
	495	2020-05-16 19:18:03	Female	21	Undergraduate Entry Year 3	Leicester	4	3	1	2	3	4	0	0	0	0	0	2	5	0	0	1	2	4	6	0	SMILE Lectures, Teach Me Series (Surgery, Anatomy etc.), BMJ Best Practise, Pass Medicine, NICE	3	4	6	2	1	5	Yes	Material accessible online to provide cost-free medical education.	0	1	0	0
	496	2020-05-16 19:56:57	Female	20	Undergraduate Entry Year 2	Cardiff	2	5	1	3	2	0	2	0	1	3	1	0	3	0	1	5	2	0	4	0	Cardiff University lectures, Pococks Human Physiology, Moore’s Clinical Anatomy, teachmephysiology.com, geekymedics.com	1	4	3	5	6	2	No	maybe its a studying notes bank for studentts	0	1	0	0
	497	2020-05-16 20:03:20	Female	20	Undergraduate Entry Year 2	Cardiff	4	3	1	4	3	0	1	0	3	3	3	0	1	0	3	6	4	0	1	1	Oxford clinical handbook, Pocock’s physiology, university powerpoints	1	4	5	3	2	6	Yes	Medical education available for free, online. Come in a variety of formats e.g. osmosis videos, podcasts, webpages	1	0	0	0
	498	2020-05-16 21:13:45	Male	20	Undergraduate Entry Year 3	Liverpool	2	6	1	3	3	1	2	0	2	3	3	1	1	0	3	4	4	2	2	0	Clinical key, BMJ Best practice, Passmedicine, BMJ OnExamination, University resources	1	2	6	3	4	5	Yes	Medical education for all online	0	0	1	0
	499	2020-05-16 21:23:48	Female	20	Undergraduate Entry Year 2	Cardiff	2	2	0	1	2	0	2	2	2	2	4	3	4	4	3	3	4	5	6	5	Khan Academy, Osmosis, Amboss, Pass-medicine	1	2	6	3	4	5	Yes	Medical education for anyone at anytime that is mostly free and available to anyone. Resources are usually created by medical professionals in the field wanting to help other students / peers / other professionals learn about something in particular.	0	1	0	0
	500	2020-05-16 21:29:53	Male	20	Undergraduate Entry Year 2	Cardiff	1	2	3	4	2	0	1	1	3	3	3	0	0	0	4	4	4	0	0	0	Pocock’s Human Physiology, Rang and Dale’s Pharmacology, Teach me anatomy, Teach me Physiology, The BMJ	1	6	5	2	4	3	Yes	Medical education freely accessible on any platform	1	0	0	0
	501	2020-05-16 22:00:26	Male	21	Undergraduate Entry Year 2	Cardiff	6	2	2	6	2	0	2	0	0	6	1	0	0	0	0	6	1	0	0	0	University lectures, YouTube	4	5	6	1	3	2	Yes	Medical Education information freely available through social media eg Twitter	1	0	0	0
	502	2020-05-16 21:10:03	Female	20	Undergraduate Entry Year 2	Cardiff	3	6	1	4	3	0	2	0	0	4	3	0	1	0	0	6	6	0	3	0	Youtube (Armardo Hasundungan), Teach me physiology, Australia clinical oncology for students, Teach me anatomy, Geeky medics	2	4	5	3	1	6	Yes	Medical education materials which are freely available online	1	0	0	0
	503	2020-05-16 22:22:24	Female	20	Undergraduate Entry Year 2	Cardiff	3	6	3	3	2	0	2	1	0	3	3	0	2	1	0	6	0	0	6	3	Pococks 5th edition, ninjanerds YouTube channel, teachmeanatomy, teachmephysiology, radiopedia	4	1	6	5	3	2	Yes	Medical education provided by medical professionals for free, online.	1	0	0	0
	504	2020-05-16 22:45:43	Female	27	Graduate Entry Year 4	Liverpool	3	3	1	3	1	1	1	1	2	2	1	1	1	2	5	5	3	1	3	3	Oxford handbook clinical medicine, Top 100 drugs, zero to medicine, passmedicine, amboss	6	4	3	5	2	1	Yes	Medical education resources available on free platforms (eg twitter) created by and for medical students and professionals	1	0	0	0
	505	2020-05-16 23:10:59	Female	27	Graduate Entry Year 2	Liverpool	2	5	2	2	4	2	3	3	0	0	6	4	4	6	0	0	5	0	0	6	SMILE lectures and pass medicine	1	2	5	3	4	6	Yes	Medical education resources created and published by medical professionals free of charge.	1	0	0	0
	506	2020-05-17 01:37:52	Male	23	Undergraduate Entry Year 5	Cardiff	11	3	6	3	4	5	6	1	6	2	5	2	6	1	1	5	0	0	3	3	Books - Oxford Handbooks	5	4	3	1	2	6	Yes	Medical education resources created by and for medical professionals/students which do not charge to be used, and are available to all, e.g. not only for once institution.	1	0	0	0
	507	2020-05-17 02:49:02	Female	18	Undergraduate Entry Year 1	Cardiff	6	8	3	4	1	0	1	1	3	4	2	0	2	1	6	6	6	0	2	0	teachmeanatomy, clinical key student, Khan academy YouTube videos, geeky medics	2	1	5	4	6	3	Yes	Medical education that is accessible for free online	1	0	0	0
	508	2020-05-17 08:15:53	Female	20	Undergraduate Entry Year 2	Cardiff	2	4	1	1	2	0	4	0	1	1	3	0	4	0	3	2	4	0	6	2	Ninja Nerd Science, Armando, Pococks Physiology, Moore's anatomy, Kumar and Clark's	1	2	4	3	5	6	Not sure	Medical education that is provided online and is free of access to medical students	1	0	0	0
	509	2020-05-17 08:44:19	Female	21	Undergraduate Entry Year 2	Cardiff	5	5	1	6	5	0	5	2	2	6	5	0	6	0	2	6	6	0	6	1	University PowerPoints etc, pococks book, grays anatomy flash cards, youtube khan academy or Armando hassadungan	1	5	2	3	6	4	Yes	Medical education tools that are freely available to all (generally on the internet)	0	1	0	0
	510	2020-05-17 09:15:39	Female	22	Graduate Entry Year 1	Cardiff	6	3	2	3	3	0	0	0	1	3	1	0	0	0	3	6	3	0	0	0	Zero to Finals, geeky medics, life in the fast lane, mind maps for medical students	1	3	6	5	4	2	Yes	Medical education which is free to access	1	0	0	0
	511	2020-05-17 10:15:22	Female	19	Undergraduate Entry Year 2	Cardiff	2	3	2	5	2	0	1	0	1	5	2	0	1	0	3	6	6	0	2	0	Human physiology, teachmeanatomy, Moore’s anatomy, Kumar and Clark’s, Osmosis YouTube tutorials	1	3	5	6	4	2	Not sure	medical info for learning which is freely accessible to the public	1	1	0	0
	512	2020-05-17 11:48:09	Male	20	Undergraduate Entry Year 2	Cardiff	8	11	4	1	1	1	2	0	5	2	0	0	1	0	6	4	1	0	2	0	Clinical Key, thats it i think	1	3	6	5	2	4	No	Medical information available for everyone to use for free, online.	1	0	0	0
	513	2020-05-17 12:31:08	Male	21	Undergraduate Entry Year 3	Birmingham	4	2	1	6	3	0	6	1	3	3	6	1	6	3	2	3	2	1	6	6	Passmed, brainscape, teach me anatomy, pulsenote and oxford clinical handbook	1	5	6	4	2	3	Yes	Medical information shared between students and professionals in various forms, such as interesting cases/imaging that provide important learning points, that are not hidden behind a paywall, often shared through social media.	1	0	0	0
	514	2020-05-17 13:02:15	Female	22	Undergraduate Entry Year 4	Cambridge	8	13	2	1	0	5	1	1	2	1	0	5	1	1	2	0	0	6	0	2	Passmedicine, oxford clinical cases, oxford handbook, osmosis, rapid review lectures	3	4	6	5	2	1	Yes	Medical information that can be shared between medics across the globe	1	0	0	0
	515	2020-05-17 14:03:41	Male	20	Undergraduate Entry Year 2	Cambridge	6	2	0	4	2	0	1	0	0	6	0	0	0	2	0	6	0	0	0	6	N/A I basically only use the lecture handouts - beyond that I'll use the first result on Google (usually Wikipedia)	1	5	6	4	2	3	Yes	Medical information that is accessible for to all to use for no cost	1	0	0	0
	516	2020-05-17 14:05:11	Female	19	Undergraduate Entry Year 2	Liverpool	6	2	1	6	1	0	1	0	0	6	1	0	1	0	0	5	0	0	0	0	Geeky medics, khan academy	2	4	6	5	3	1	Not sure	Medical information that is available online	1	0	0	0
	517	2020-05-17 14:03:22	Male		Undergraduate Entry Year 4	Liverpool	3	5	1	2	4	4	2	0	1	3	3	3	2	0	1	5	5	5	1	0	AMBOSS, BMJ best practice, NICE guidelines, TeachmeOBGYN/TeachmeSurgery, Passmedicine	2	4	1	3	5	6	Yes	Medical information that is free, community sourced and traceable..	0	1	0	0
	518	2020-05-17 14:13:53	Female	24	Undergraduate Entry Year 5	Cardiff	4	3	1	1	2	2	2	1	1	1	3	3	3	3	3	1	6	0	1	3	Oxford handbook	1	4	5	6	3	2	Not sure	Medical lectures and resources uploaded online	1	0	0	0
	519	2020-05-17 14:58:00	Male	22	Undergraduate Entry Year 4	Liverpool	4	5	2	2	1	3	1	0	1	3	1	4	0	0	0	2	1	4	1	0	bmj best practice, nice, passmedicine, my past notes	2	1	5	6	3	4	No	Medical resources not linked to a medical school that is accessible by all	1	0	0	0
	520	2020-05-17 20:19:00	Female	18	Undergraduate Entry Year 1	Cambridge	6	11	2	3	1	0	1	0	1	3	3	0	3	0	2	6	6	6	1	6	Visual Anatomy app, teach me anatomy, ninja nerd, VVP textbook,	4	1	2	5	3	6	No	Medical resources you can get online for free. There, some paraphrasing at its best...	1	1	0	0
	521	2020-05-17 21:54:14	Female	19	Undergraduate Entry Year 1	Cambridge	6	2	5	6	2	0	1	1	4	6	1	0	0	0	6	6	6	0	0	1	McMinns Atlas, Instant Anatomy, Biochemistry 5th Edition VVP, Principles of Physiology Berne & Levy, Quizlet	3	1	4	5	2	6	Not sure	Medical school give access to some websites.	1	1	0	0
	522	2020-05-18 01:58:09	Male	18	Undergraduate Entry Year 1	Cambridge	9	7	2	5	5	0	5	4	3	5	5	0	5	4	3	6	6	0	6	3	NinjaNerdScience on YouTube, teachmeanatomy, instant anatomy, guyton and hall textbook	2	1	5	4	3	6	Yes	Medicine education resources that’s are available for all online	1	0	0	0
	523	2020-05-18 11:18:47	Male	20	Undergraduate Entry Year 2	Liverpool	3	5	1	5	3	0	1	0	1	5	3	0	1	0	1	5	3	0	1	0	Teach me anatomy, Tortura, Easy guide to the ECG...	1	3	6	5	2	4	No		1	0	0	0
	524	2020-05-18 11:53:54	Male	20	Undergraduate Entry Year 2	King's College London	4	2	4	4	1	0	1	0	4	1	3	0	3	0	6	3	1	0	4	0	Osmosis, kumar and Clark, Pathoma, Dr Najeeb, Armando Husudungan	2	1	5	4	6	3	No		1	0	0	0
	525	2020-05-18 12:58:31	Female	18	Undergraduate Entry Year 1	Cambridge	10	11	1	5	3	0	1	1	1	4	3	0	1	2	2	6	3	0	2	4	Guyton & Hall (Physiology textbook), McMinn's Clinical Atlas, University Handouts, my own Anki cards, Langman's Embryology	2	1	3	4	5	6	No		1	0	0	0
	526	2020-05-18 12:59:39	Male	19	Undergraduate Entry Year 1	Cambridge	6	3	3	4	3	1	3	3	2	5	3	1	4	3	2	5	3	0	4	3	Teach me anatomy	1	3	4	2	5	6	No		1	0	0	0
	527	2020-05-18 12:59:08	Male	19	Undergraduate Entry Year 1	Cambridge	6	6	1	4	3	0	1	0	1	4	2	0	2	0	3	6	5	0	2	0	NCBI website, Essential Cell Biology, Cochrane, Oxford Clinical Handbook, Nature	1	6	3	5	4	2	No		1	0	0	1
	528	2020-05-18 13:11:52	Female	24	Undergraduate Entry Year 4	Cardiff	4	4	4	0	2	4	1	0	4	0	2	4	1	0	5	1	3	5	3	0	Oxford Handbook of Clinical Medicine, Oxford Handbook of Clinical Specialties, PassMedicine, BMJ Best Practice, Amboss.com	3	5	1	4	2	6	No		0	1	0	0
	529	2020-05-18 13:14:42	Female	22	Undergraduate Entry Year 4	Cardiff	6	3	5	2	1	1	2	4	1	1	2	1	1	4	1	2	1	1	2	6	SMILE group on facebook - drs do daily lectures on zoom. Similarly Bitemedicine.	1	4	6	2	3	5	No		1	0	0	0
	530	2020-05-18 13:44:16	Female	22	Undergraduate Entry Year 2	Liverpool	3	1	1	2	1	1	2	3	0	4	0	2	4	2	0	6	0	2	6	6	Omosis	1	3	6	2	5	4	No		1	0	0	0
	531	2020-05-18 13:02:37	Female	19	Undergraduate Entry Year 1	Cambridge	4	15	6	2	1	0	3	0	6	4	0	0	4	0	6	5	2	0	4	0	any journal websites (I look for review article to learn more about a topic), Youtube (Anatomy zone and Sam Webster for anatomy), Langerhans Embryology, McMinns Clinical Atlas, VVP Biochemistry	4	2	5	6	1	3	No		1	0	0	0
	532	2020-05-18 14:59:38	Male	19	Undergraduate Entry Year 1	King's College London	1	6	1	6	0	1	1	0	1	5	2	1	1	0	1	6	2	0	0	0	Lectures, aclands anatomy, textbooks,	4	1	6	5	3	2	No		1	0	0	0
	533	2020-05-18 15:24:22	Female	23	Graduate Entry Year 1	Cardiff	7	10	2	5	2	3	3	1	1	4	4	0	3	1	3	6	5	0	6	0	OSCEstop, youtube (Dr John Cambrell), Peerwise (Cardiff Uni), Oxford Handbook, Rohen Anatomy Atlas	1	3	2	6	4	5	No		1	0	0	0
	534	2020-05-18 15:55:01	Male	20	Undergraduate Entry Year 2	Cambridge	10	2	4	3	2	0	1	0	3	2	4	0	1	0	5	5	0	0	1	0	Robbins and Cotran: Pathological basis of disease 9e; Rang and Dale's Pharmacology 8e; Human Anatomy Education (youtube channel); Neurophysiology: a conceptual approach - Carpenter; Moodle (university resources)	2	1	5	6	4	3	No		1	0	0	0
	535	2020-05-18 16:56:12	Female	22	Graduate Entry Year 1	Cardiff	3	2	2	4	3	0	3	0	2	4	4	0	3	0	2	6	6	0	4	0	Geeky medics (website), Armando hasundungan (YouTube), khan academy (YouTube), teach me anatomy/physiology (website), Wikipedia	3	6	1	2	5	4	No		1	0	0	0
	536	2020-05-18 17:20:13	Male	19	Undergraduate Entry Year 1	Cambridge	8	5	1	5	2	0	1	0	0	5	3	0	1	0	0	6	6	0	2	0	Wikipedia, Anki (AnKing medicine deck for USMLE STEP 1, which includes comprehensive material), University lectures (simply because this is what we’re examined on)	3	1	6	2	4	5	No		1	0	0	0
	537	2020-05-18 17:39:47	Female	24	Graduate Entry Year 4	Cardiff	8	15	3	3	1	3	1	1	4	1	1	4	1	1	6	3	3	6	6	5	PassMedicine, BMJ Best Practice, Kumar & Clark Clinical Medicine, Lecture notes clinical medicine, lecture notes general surgery	6	2	1	4	3	5	No		1	0	0	0
	538	2020-05-18 17:45:57	Female	23	Graduate Entry Year 2	Cardiff	3	5	2	4	1	1	1	0	2	3	2	2	2	1	3	6	6	4	4	1	Geeky medics, youtube tutorials, guyton and hall, old notes	1	4	5	2	3	6	No		1	1	0	0
	539	2020-05-18 17:46:11	Female	23	Undergraduate Entry Year 5	Cardiff	3	2	4	2	3	3	1	1	4	2	3	3	1	1	0	2	2	1	3	3	BMJ best practice, Instagram accounts, YouTube, FY1 Handbook, Oxford Handbooks	2	5	6	3	4	1	No		1	0	0	0
	540	2020-05-18 17:49:32	Female	23	Undergraduate Entry Year 6	Cardiff	2	1	0	1	5	4	6	0	0	0	4	3	6	0	0	0	1	0	2	0	Passmedicine, Zerotofinals.com, Armando Hasudungan YouTube channel, Professor Fink YouTube physiology lectures, Oxford clinical handbook, Mind Maps for Medical Students book	4	5	6	2	1	3	No		0	0	1	0
	541	2020-05-18 17:58:51	Female	22	Undergraduate Entry Year 4	Birmingham	6	2	1	3	0	4	1	1	0	1	1	2	3	3	6	6	5	5	5	4	oxford handbook of clinical medicine, oxford handbook of clinical specialties, kumar and clarke handbook essentials of medicine, pastest, passmedicine	1	2	6	4	3	5	No		0	0	1	0
	543	2020-05-18 18:11:58	Female	22	Undergraduate Entry Year 4	Cardiff	7	2	2	4	5	4	1	1	0	2	3	1	5	1	0	4	4	0	5	2	Websites- zero to finals, BMJ best practice, passmedicine	1	5	6	2	3	4	No		0	1	0	0
	544	2020-05-18 18:13:52	Female	22	Graduate Entry Year 2	Cardiff	3	3	2	4	1	0	3	2	2	3	1	0	2	1	6	6	5	5	6	3	Pubmed, youtube	2	1	3	5	4	6	No		1	1	0	0
	545	2020-05-18 18:41:04	Female	22	Graduate Entry Year 2	Cardiff	3	5	2	5	1	0	1	1	1	3	2	0	4	4	2	6	6	0	3	4	current doctors who lecture, uni resources, geeky medics, teach me series, following academic resources on social media	1	5	4	2	6	3	No		1	0	0	0
	546	2020-05-18 18:52:44	Female	24	Undergraduate Entry Year 5	Cardiff	1	1	3	3	3	3	2	0	3	1	3	2	2	3	0	0	6	3	4	4	Oxford handbook of clinical medicine, oxford handbook of clinical specialities, at a glance series, passmedicine, BMJ best practice	1	3	4	6	2	5	Not sure		0	1	0	0
	547	2020-05-18 19:01:13	Female	23	Undergraduate Entry Year 5	Cardiff	2	1	1	3	2	3	1	1	1	1	3	1	2	2	1	1	3	0	2	4	Zero to Finals, Armando Hussudagen YouTube, geeky medics, bmj best practice, passmedicine	1	4	5	2	6	3	Not sure		0	1	1	0
	548	2020-05-18 19:27:14	Male	22	Undergraduate Entry Year 2	Cambridge	8	2	2	5	1	0	0	0	0	6	1	0	0	0	1	3	1	0	0	0	wikipedia, Carpenter's neurophysiology	3	1	4	5	2	6	No		1	0	0	0
	549	2020-05-18 19:36:55	Female	23	Undergraduate Entry Year 6	Cardiff	4	5	1	2	4	4	2	0	0	2	4	2	3	0	0	5	5	6	6	0	PassMedicine, BMJ Best Practice, OH Clinical Medicine, OH Foundation Programme, OH Clinical Specialties	5	2	1	3	4	6	No		1	1	0	0
	550	2020-05-18 20:07:19	Male	23	Undergraduate Entry Year 5	Cardiff	1	1	0	2	3	5	2	2	0	2	3	5	2	2	0	0	0	0	0	0	PassMed, OSCE stop, Geeky Medics, OHCM, OHCS	2	4	6	5	1	3	No		1	0	0	0
	551	2020-05-18 21:35:22	Female	24	Undergraduate Entry Year 5	Cardiff	1	1	0	1	0	1	1	1	0	0	0	0	0	0	0	0	0	0	0	0	Passmedicine	2	5	6	4	1	3	No		1	0	0	0
	552	2020-05-19 07:28:30	Female	20	Undergraduate Entry Year 2	Cardiff	3	3	3	4	2	0	4	0	1	4	4	3	3	0	2	6	4	2	4	0	Kumar and Clark, Ninja Nerd, Pulsenotes, university lectures, tortora	1	5	3	4	2	6	No		1	0	0	0
	553	2020-05-19 09:32:25	Female	21	Undergraduate Entry Year 2	Cardiff	3	6	2	4	4	0	3	2	3	5	5	0	3	3	3	6	6	0	6	4	Pocock’s Human Physiology, Kumar and Clark Clinical Medicine, Khan Academy, CV Physiology, Teach me Anatomy/Physiology	1	2	3	6	4	5	No		1	0	0	0
	554	2020-05-19 09:34:06	Female	19	Undergraduate Entry Year 1	Cambridge	10	5	0	5	1	0	1	1	0	5	1	0	1	0	0	6	1	0	0	1	Khan academy, quizlet, YouTube, anatomy zone, teach me anatomy	1	4	6	2	3	5	No		0	1	0	0
	555	2020-05-19 09:53:33	Female	20	Undergraduate Entry Year 1	Cardiff	4	3	1	3	1	1	3	0	0	4	1	2	3	0	0	6	4	1	3	0	Teachmeanatomy.com, khan Academy (YouTube), Peerwise, Lumenlearning.com, geeky medics (YouTube)	1	2	4	6	3	5	No		1	1	0	0
	556	2020-05-19 10:24:10	Male	21	Undergraduate Entry Year 4	University College London (UCL)	3	9	6	4	6	6	6	1	6	1	6	6	6	2	6	2	6	6	4	2	Kumar and Clark’s, BMJ best practice, Oxford handbook of clinical medicine, Passmed, NICE CKS	3	4	1	6	5	2	No		1	0	0	0
	557	2020-05-19 11:34:24	Male	21	Undergraduate Entry Year 3	Cardiff	6	5	2	4	3	4	1	0	0	5	3	0	0	0	0	6	0	0	0	0	BMJ best practice, passmedicine, zero to finals textbook, patient info UK, University panopto lecture recordings	3	1	2	4	5	6	No		1	0	0	0
	558	2020-05-19 11:37:08	Female	22	Undergraduate Entry Year 3	Cardiff	2	6	0	1	2	4	1	1	1	1	3	2	2	2	2	5	4	3	3	4	BMJ best practice, SMILE and Bite Medicine online lectures, and PassMedicine	2	4	6	5	1	3	No		1	0	0	0
	559	2020-05-19 14:09:35	Female	20	Undergraduate Entry Year 2	Exeter	5	3	3	2	4	4	3	0	3	1	4	4	4	0	5	1	6	6	6	0	Oxford handbook of clinical medicine, passmedicine, amboss, osmosis, zero to finals	1	3	6	4	2	5	No		1	0	0	0
	560	2020-05-19 17:08:38	Female	22	Undergraduate Entry Year 4	Cardiff	7	3	1	2	4	2	3	1	1	4	2	2	5	1	1	5	6	6	6	3	Zero to finals, SMILE: lectures facebook group, pass medicine, medical flash notes app and the Unofficial guide to medicine: Radiology textbook	2	1	4	5	3	6	No		0	1	0	0
	561	2020-05-19 17:35:47	Male	21	Undergraduate Entry Year 3	Cardiff	4	7	2	3	1	2	1	1	3	1	2	2	1	1	5	1	5	3	0	2	Oxford handbook of clinical medicine, Kumar and Clark Clinical medicine, medicine in a minute, teachme series, pass medicine, zero to finals	1	5	4	3	2	6	No		0	1	0	0
	562	2020-05-19 19:23:35	Male	21	Undergraduate Entry Year 3	Cardiff	2	3	1	3	4	0	1	1	2	1	4	0	3	0	3	4	6	0	2	0	BMJ Best Practise, UpToDate, Oxford handbook of clinical medicine 10th edition, NICE guidance, Medline	1	5	6	2	4	3	No		1	1	0	0
	563	2020-05-19 21:09:14	Female	20	Undergraduate Entry Year 2	Exeter	4	5	0	4	5	5	3	1	0	2	6	5	0	0	6	5	6	6	1	0	Quesbook, passmedicine, patient.info, pulsenotes	1	4	6	2	3	5	No		0	1	0	0
	564	2020-05-19 23:34:54	Female	19	Undergraduate Entry Year 1	Cardiff	4	7	1	4	4	0	2	0	0	5	4	0	0	0	2	6	6	0	3	0	CV Physiology, Teach Me Anatomy, Geeky Medics, The Histology Guide, Khan Academy	3	2	5	6	1	4	No		1	0	0	0
	565	2020-05-20 10:54:55	Male	24	Undergraduate Entry Year 5	Birmingham	9	2	2	2	3	3	1	1	1	0	3	1	1	2	2	1	6	1	1	1	Oxford handbook of clinical medicine, Pastest, Kumar and Clarke, passmedicine, osmosis	1	6	3	4	2	5	No		1	0	0	0
	566	2020-05-20 14:29:44	Female	22	Undergraduate Entry Year 5	Birmingham	11	7	4	4	1	0	3	3	2	4	3	5	4	4	5	2	2	2	0	4	Passmed, BMJ best practice, NICE CKS	1	2	6	5	4	3	No		1	1	0	0
	567	2020-05-20 15:06:02	Female	24	Graduate Entry Year 1	Cardiff	1	1	0	1	0	0	3	3	0	3	3	0	4	3	0	3	2	0	5	4	MedCram on Youtube, Osmosis, Bitemedicine, Pulsenotes, Youtube on that topic	3	4	6	1	2	5	No		0	1	0	0
	568	2020-05-20 15:24:03	Male	26	Undergraduate Entry Year 5	Manchester	4	1	1	4	1	6	3	1	0	0	0	0	0	0	1	0	0	0	2	0	Passmed, guide to OSCE history taking book (blue/white one), Amboss, geeky medics, Noted Anatomist YouTube (in order - most to least useful)	1	2	6	4	5	3	No		1	0	0	0
	569	2020-05-20 17:26:18	Male	23	Graduate Entry Year 2	Swansea	2	6	2	1	1	4	1	0	0	1	1	6	0	0	6	2	6	6	4	0	MacLeod's clinical examination, passmed, Oxford handbook, geeky medics, wikipedia	1	5	4	6	3	2	No		1	0	0	0
	570	2020-05-20 17:35:55	Male	26	Graduate Entry Year 2	Swansea	1	2	2	5	1	0	0	0	1	3	4	0	1	2	1	6	1	0	3	3	Oxford handbook of medicine, Kumar and Clarks essentials of clinical medicine, SMILE, Life in the fast lane, crash course textbooks	4	2	5	3	1	6	No		0	0	1	0
	571	2020-05-20 17:37:35	Female	26	Graduate Entry Year 2	Swansea	3	6	2	3	4	4	2	0	0	1	4	5	4	3	0	2	4	4	4	2	Patient.uk, osmosis, passmedicine, oxford handbook, almostadoctor	1	4	3	6	2	5	No		1	0	0	0
	572	2020-05-20 18:53:23	Female	23	Undergraduate Entry Year 5	Manchester	3	1	1	2	3	3	3	1	1	3	4	2	2	1	2	4	3	4	4	2	Question banks, pre written medical notes	1	4	5	6	2	3	No		0	1	0	0
	573	2020-05-20 23:03:46	Female	33	Undergraduate Entry Year 5	Manchester	4	3	1	4	2	4	4	0	0	4	2	4	5	5	0	6	3	4	4	4	Bite Medicine, PassMed, NICE CKS, Geeky Medics	3	1	6	4	5	2	No		0	1	0	0
	574	2020-05-20 23:55:07	Female	32	Undergraduate Entry Year 1	Aston	7	5	4	3	2	0	3	1	4	4	3	0	2	1	6	6	4	1	2	0	Youtube-NK lectures, Books-Kumar& Clarks clinical medicine, Book-Mark's biochemistry, Book-Underwood Pathology, Book-Gray's Anatomy for Student	1	2	5	4	3	6	No		1	0	0	0
	575	2020-05-21 01:10:58	Female	20	Undergraduate Entry Year 3	Manchester	7	7	3	4	6	6	6	6	4	1	6	6	6	6	1	0	6	6	6	6	AMBOSS, Ninjanerd Medicine, USMLE first aid, Pathoma's Pathology	4	2	1	5	3	6	Not sure		1	1	0	0
	576	2020-05-21 02:50:45	Male	19	Undergraduate Entry Year 1	Aston	5	3	4	6	5	3	6	3	2	6	3	2	6	1	3	6	6	0	5	0	Merck Manual, teach me anatomy, anatomy zone	2	1	5	6	3	4	No		1	1	0	0
	577	2020-05-21 03:59:23	Female	23	Undergraduate Entry Year 4	Manchester	5	3	2	4	3	0	3	0	1	4	2	4	3	0	2	4	0	6	3	0	BMJ best practice, Teach me Anatomy, Geeky medics, Kumar and Clark	2	1	5	6	3	4	No		1	0	0	0
	578	2020-05-21 07:51:47	Female	24	Undergraduate Entry Year 4	Manchester	3	11	1	3	3	1	1	0	2	1	6	0	1	0	5	6	6	0	4	0	Patient.co.uk, NHS, BMJ, Radiology Reference Article, AlmostADoctor	4	3	1	5	2	6	No		1	1	0	0
	579	2020-05-21 09:14:56	Female	23	Graduate Entry Year 2	Swansea	4	1	1	1	0	3	1	1	0	0	2	2	2	1	1	2	1	3	6	1	Smile online lectures passmed pastest pulsenotes bma website	1	2	4	3	6	5	No		1	0	0	0
	580	2020-05-21 10:29:21	Female	19	Undergraduate Entry Year 1	Manchester	4	1	1	4	2	0	1	0	0	6	0	0	0	0	0	3	0	0	0	0	Gray’s Anatomy, Snell’s anatomy, Rang and Dales pharmacology, Kumar and Clark’s clinical medicine, teach me anatomy.com	3	1	4	6	5	2	No		0	1	0	0
	581	2020-05-21 12:02:30	Female	25	Graduate Entry Year 2	Swansea	3	5	1	6	1	1	1	0	1	3	2	1	4	0	2	6	6	3	6	0	SMILE, CV physiology.com, Teach Me Anatomy, Osmosis, Thinking Medicine for Success in Medical Exams	1	2	5	4	3	6	No		1	1	0	0
	582	2020-05-21 17:10:52	Female	19	Undergraduate Entry Year 1	Exeter	4	7	2	5	1	0	1	0	2	6	0	0	1	0	5	6	1	0	1	0	Tortora anatomy and physiology textbook; sherwood anatomy and physiology textbook; netter’s anatomy flash cards; teach me anatomy website; geeky medics website	4	1	3	5	6	2	Yes		1	0	0	1
	583	2020-05-21 17:14:58	Female	19	Undergraduate Entry Year 1	Exeter	6	6	4	5	0	0	3	0	3	4	0	0	4	2	1	5	0	0	6	3	Teach Me Anatomy, Tortora, Oxford handbook of clinical medicine, Patientinfo	1	2	6	3	4	5	No		1	0	0	0
	584	2020-05-21 17:18:02	Male	18	Undergraduate Entry Year 1	Exeter	4	2	2	2	1	0	2	1	2	3	1	0	3	4	0	4	0	0	3	6	Zerotofinals.com (podcast and website), Principles of anatomy and physiology - gerard tortora	4	2	6	5	3	1	No		1	0	0	0
	585	2020-05-21 17:13:31	Male	20	Undergraduate Entry Year 1	Exeter	6	8	4	4	3	0	0	0	4	3	2	0	3	0	6	6	3	0	2	0	Guyton and Hall, Kumar and Clark, Passmedicine, Totora, Bayne’s medical biochemistry	5	6	4	2	1	3	No		0	1	0	0
	586	2020-05-21 17:18:52	Male	24	Undergraduate Entry Year 2	Exeter	7	2	4	3	0	4	2	2	1	3	0	2	1	3	3	4	0	2	2	0	BMJ, OH Clinical Medicine, Lecturio,essential clinical anatomy by Anne Agur, GeekyMedics	3	2	6	1	4	5	No		1	0	0	0
	587	2020-05-21 17:29:29	Female	20	Undergraduate Entry Year 2	Exeter	2	5	0	4	4	0	1	2	0	2	2	0	5	2	0	1	3	0	6	5	SMILE free online lectures, BMJ best practice, Passmedicine knowledge tutor, Osmosis YouTube videos, 'teachme' series - e.g. teachme anatomy, teach me obgyn	1	2	5	6	4	3	No		0	1	0	0
	588	2020-05-21 17:50:24	Male	20	Undergraduate Entry Year 2	Exeter	2	2	5	2	1	0	1	0	5	2	1	0	1	0	6	4	1	4	3	0	first aid, kumar and clarks, oxford handbook of clinical medicine	5	1	6	4	2	3	Not sure		1	0	0	0
	589	2020-05-21 17:51:40	Female	21	Undergraduate Entry Year 2	Exeter	5	4	2	3	3	3	3	1	3	2	3	2	4	1	6	6	6	2	5	6	Teachmeanatomy, osmosis youtube videos, zerotofinals(textbook), Oxford Handbook of Clinical Medicine, BMJ best practice	1	6	5	3	2	4	No		1	0	0	0
	590	2020-05-21 18:40:06	Female	18	Undergraduate Entry Year 1	Exeter	7	5	1	5	1	0	2	1	1	4	1	0	4	1	1	6	0	0	6	6	Teach me anatomy, Osmosis, Khan Academy, Radiopaedia and Principles of Anatomy and Physiology (Tortora)	1	4	6	3	2	5	No		1	0	0	0
	591	2020-05-21 18:48:38	Male	33	Undergraduate Entry Year 1	Exeter	3	6	1	5	1	0	1	0	1	6	1	1	1	0	6	6	0	0	2	0	Pubmed	6	1	4	2	3	5	No		1	0	0	0
	592	2020-05-21 18:51:00	Male	20	Undergraduate Entry Year 1	Exeter	1	1	2	4	1	3	2	0	4	4	4	1	0	0	6	6	2	1	0	0	Osmosis, Lecturio ,Tortora ,USMLE Textbook, oxford clinical handbook	1	6	5	3	2	4	No		0	1	0	0
	593	2020-05-21 18:55:28	Female	19	Undergraduate Entry Year 1	Exeter	6	2	4	6	5	0	6	1	2	3	2	0	5	0	3	4	1	0	3	0	"tortora principles of anatomy and physiology 15th edition", teachmeanatomy, teachmephysiology, UoEMS website sources, armando hasundugan on youtube	2	5	6	4	1	3	No		1	0	0	0
	594	2020-05-21 19:37:38	Female	19	Undergraduate Entry Year 1	Exeter	5	4	2	3	1	0	0	0	2	3	2	0	0	0	4	6	3	0	0	1	Oxford Handbook of clinical medicine, netters anatomy colouring book, anatomy at a glance, pathway medicine, google drive provided by a 4th year medical student for younger years	1	3	5	4	2	6	No		1	0	0	0
	595	2020-05-21 19:44:25	Female	19	Undergraduate Entry Year 1	Exeter	6	3	3	4	0	0	1	0	4	3	1	0	1	0	5	6	1	0	1	0	Tortora, TeachMe Series, Khan academy, university	1	4	5	2	6	3	No		0	1	0	0
	596	2020-05-21 19:46:15	Female	19	Undergraduate Entry Year 2	Exeter	4	2	1	4	0	3	1	0	0	5	1	3	2	0	0	5	5	5	0	0	NICE guidelines, Best Practice, Pulsenotes, NHS England, YouTube	3	2	5	4	6	1	No		1	1	0	0
	597	2020-05-21 19:57:45	Male	26	Graduate Entry Year 2	Swansea	3	1	1	2	4	1	4	0	1	1	4	4	4	0	1	2	6	5	6	0	NICE CKS. Youtube. Passmedicine.	2	3	4	1	5	6	No		0	1	0	0
	598	2020-05-21 20:03:51	Male	20	Undergraduate Entry Year 2	Exeter	9	3	1	5	3	1	0	0	2	4	4	0	0	0	6	6	6	0	0	0	Lunar and Clark, almost a doctor, zerotofinals, passmedicine, netters anatomy atlas,	2	5	6	3	4	1	No		1	0	0	0
	599	2020-05-21 20:06:32	Male	20	Undergraduate Entry Year 1	Exeter	2	1	1	3	3	0	1	1	0	0	0	0	0	0	0	0	0	0	0	0	Wikipedia. Human Anatomy Atlas (app). Lumen learning. PubMed. Geeky Medics.	1	2	6	3	4	5	No		1	0	0	0
	600	2020-05-21 21:29:57	Female	21	Undergraduate Entry Year 2	Exeter	7	5	3	5	6	4	2	1	3	5	6	5	3	2	3	4	6	6	3	2	Passmed, Oxford handbooks of clinical med and specialities, SMILE lecture series, ninja nerd YouTube	2	1	3	5	4	6	No		1	0	0	0
	601	2020-05-21 21:44:56	Female	20	Undergraduate Entry Year 2	Cambridge	8	2	2	6	1	0	0	0	1	6	0	0	0	0	1	3	0	0	0	0	The powerpoints we are given	1	4	5	6	3	2	No		1	0	0	0
	602	2020-05-22 09:34:52	Male	26	Undergraduate Entry Year 4	Leicester	1	2	0	4	4	0	1	0	1	4	3	3	2	0	1	4	4	3	2	0	TeachMe Paediatrics,	4	1	6	3	5	2	No		1	0	0	0
	603	2020-05-23 16:06:57	Female	20	Undergraduate Entry Year 2	Anglia Ruskin	4	7	3	6	5	3	6	3	2	5	6	5	6	5	0	6	6	4	6	5	Osmosis, capsule, geeky medics, speaking clinically, passmedicine	1	2	6	3	4	5	No		1	0	0	0
	604	2020-05-23 16:13:02	Female	19	Undergraduate Entry Year 2	Bristol	3	6	1	5	2	0	1	1	1	5	2	0	2	1	1	6	6	0	1	0	Uno lecture content, geeky medics, teach me anatomy, Radiopaedia, Oxford clinical handbook	1	2	5	4	3	6	No		0	1	0	0
	605	2020-05-23 16:19:08	Female	20	Undergraduate Entry Year 2	Bristol	4	2	1	5	1	0	2	0	0	6	1	0	2	0	0	6	0	0	2	0	NHS website, geekymedics, ninja nerd science, Macleod’s clinical diagnosis, macleod’s clinical examination	3	1	6	4	5	2	No		1	0	0	0
	606	2020-05-23 16:21:28	Female	20	Undergraduate Entry Year 2	Bristol	2	2	3	6	5	2	5	4	2	6	5	2	6	4	0	5	5	3	6	5	Naish Medical Sciences, Geeky medics, MacLeods Clinical examination/diagnosis, teachmeanatomy, wikipedia	1	3	5	6	2	4	No		0	1	0	0
	607	2020-05-23 16:56:20	Male	22	Undergraduate Entry Year 2	Bristol	6	5	1	4	3	0	2	0	1	4	1	0	2	0	1	5	6	0	4	0	Macleod's Clinical Diagnosis, NHS website	4	1	6	3	2	5	No		1	0	0	0
	608	2020-05-23 17:05:27	Female	20	Undergraduate Entry Year 2	Bristol	3	10	0	6	3	2	4	0	0	6	4	2	5	1	0	6	3	1	2	4	MaCleods clinical diagnosis book	1	3	4	5	2	6	No		1	0	0	0
	609	2020-05-23 21:28:23	Male	20	Undergraduate Entry Year 2	Anglia Ruskin	2	5	1	3	4	1	1	1	3	4	6	3	5	5	2	6	6	2	6	6	Crash course pharmacology, passmed, geeky medics, best medical practice and mfn app	1	4	2	3	5	6	No		1	0	0	0
	610	2020-05-23 22:21:44	Female	22	Undergraduate Entry Year 2	Bristol	3	6	4	6	3	0	2	1	1	6	2	0	1	0	1	6	2	0	2	1	University lectures, medical sciences (naish), teach me anatomy, university ebiolabs, medscape	4	2	1	6	5	3	Not sure		0	1	0	0
	611	2020-05-23 22:44:59	Female	23	Undergraduate Entry Year 2	Anglia Ruskin	8	4	2	6	6	0	2	2	0	6	6	6	6	3	3	6	6	6	6	6	Passmed, Osmosis, YouTube, CrashCourse, At a Glance collection	1	5	6	4	2	3	No		1	0	0	0
	612	2020-05-24 01:47:34	Female	20	Undergraduate Entry Year 2	Anglia Ruskin	10	15	6	6	6	6	6	6	6	6	6	6	6	6	6	6	6	6	6	6	Osmosis , passmedicine,	1	2	3	4	5	6	No		1	0	0	0
	613	2020-05-24 11:38:16	Female	20	Undergraduate Entry Year 2	Anglia Ruskin	3	8	3	4	3	1	2	1	4	3	2	3	3	1	6	6	5	3	3	2	Kumar and Clark , osmosis	2	1	6	4	5	3	No		1	0	0	0
	614	2020-05-24 12:12:29	Female	21	Undergraduate Entry Year 2	Anglia Ruskin	5	14	3	6	5	5	4	5	3	6	6	6	6	5	5	6	6	6	6	6	Osmosis Pass med Capsule teachmeanatomy YouTube	2	4	6	3	1	5	No		1	0	0	0
	615	2020-05-24 12:25:47	Male	21	Undergraduate Entry Year 2	Anglia Ruskin	3	8	1	5	2	1	3	0	2	4	4	0	4	0	2	6	6	6	6	0	Osmosis, geeky medics, capsule	3	1	6	4	5	2	No		0	1	0	0
	616	2020-05-24 15:00:14	Female	21	Undergraduate Entry Year 2	Bristol	3	1	1	5	2	0	2	1	0	6	2	0	0	5	0	6	3	0	2	4	Macleods books, Naish medical sciences, Geeky medics site, NHS website, Uni has PowerPoints	2	4	6	3	1	5	No		1	0	0	0
	617	2020-05-24 15:32:23	Male	25	Undergraduate Entry Year 2	Anglia Ruskin	2	5	1	1	1	4	4	3	0	1	4	4	4	3	1	3	6	6	6	5	Osmosis, Geeky medics, Armundohausudogan, figure 1, passmed	2	6	3	1	5	4	No		1	0	0	0
	618	2020-05-24 16:06:41	Male	21	Undergraduate Entry Year 2	Anglia Ruskin	5	9	1	4	1	2	0	0	0	1	4	4	0	0	0	6	6	6	0	0	Osmosis, passmed, capsule, Uni powerpoints, zoom sessions	1	5	4	2	6	3	No		1	0	0	0
	619	2020-05-24 17:38:06	Male	19	Undergraduate Entry Year 2	Anglia Ruskin	2	2	1	1	4	0	2	0	1	1	4	0	3	0	1	1	3	0	2	0	Wikipedia, capsule, pubmed, passmed, NinjaNerd	1	4	5	2	3	6	No		1	0	0	0
	620	2020-05-24 19:22:24	Female	20	Undergraduate Entry Year 2	Anglia Ruskin	6	11	3	6	6	0	6	2	4	6	6	0	6	2	5	6	6	0	5	3	zero to finals, osmosis, guyton and hall, nice/bnf/cks , wiki	1	4	6	3	2	5	No		1	0	0	0
	621	2020-05-24 22:41:05	Female	19	Undergraduate Entry Year 1	Anglia Ruskin	6	6	2	6	6	4	6	0	4	6	6	5	6	0	3	6	6	6	6	0	Armando, Osmosis, Zero to Finals, Capsule, Passmedicine	4	2	5	6	1	3	No		1	0	0	0
	622	2020-05-24 22:54:53	Female	21	Undergraduate Entry Year 1	Anglia Ruskin	3	6	1	5	5	0	2	1	1	4	5	0	4	1	6	6	6	0	6	0	Osmosis, Passmed, BMJ Student,	4	1	6	5	3	2	No		0	1	0	0
	623	2020-05-24 22:34:30	Male	22	Undergraduate Entry Year 2	Anglia Ruskin	9	15	0	6	1	0	1	1	0	6	1	0	0	1	0	6	6	0	0	6	Lecture slides, Osmosis, BNF, Zero to Finals, ARU Student Led teaching Insta page	1	2	6	4	3	5	No		1	0	0	0
	624	2020-05-24 23:18:20	Female	19	Undergraduate Entry Year 1	Anglia Ruskin	7	14	2	6	6	6	6	6	6	6	6	6	6	6	2	6	6	6	6	0	Passmedicine, crash course, lectures, zero to finals, osmosis	1	5	6	2	3	4	Not sure		0	0	1	0
	625	2020-05-24 23:23:04	Male	20	Undergraduate Entry Year 2	Anglia Ruskin	2	3	1	2	4	0	2	1	0	1	3	4	1	2	0	0	6	6	2	1	Zero to finals. BMJ best practice. Osmosis	4	3	6	5	1	2	No		1	0	0	0
	626	2020-05-24 23:31:31	Female	20	Undergraduate Entry Year 2	Anglia Ruskin	6	8	1	2	3	0	3	1	0	1	4	0	2	1	0	3	6	0	6	0	Geeky medics, Osmosis, Teach me anatomy, Zero to Finals, Quizlet	1	5	6	3	4	2	No		0	1	0	0
	627	2020-05-25 09:37:18	Male	19	Undergraduate Entry Year 2	Edinburgh	5	7	1	3	4	0	1	0	1	3	3	0	2	0	4	6	6	0	2	0	Medical Sciences book, Essential Clinical Anatomy, Davidson’s, Wikipedia, Radiopedia	2	4	1	6	5	3	No		1	0	0	0
	628	2020-05-25 09:34:06	Female	20	Undergraduate Entry Year 2	Edinburgh	7	9	2	5	1	0	0	0	3	5	1	0	0	0	5	6	3	2	1	0	University Lecture Notes, Davidson’s Principles and Practice of Medicine, BMJ best practice website, Macleod’s Clinical Examination, Medical Sciences (	3	1	4	6	5	2	No		1	0	0	0
	629	2020-05-25 09:40:46	Female	21	Undergraduate Entry Year 4	Edinburgh	2	8	1	3	1	1	2	1	2	2	2	2	1	1	6	5	4	2	4	5	Davidson’s, passmedicine, NICE guidelines, bmjbestpractice, zerotofinals podcast	2	1	6	3	5	4	No		0	1	0	0
	630	2020-05-25 09:30:37	Female	20	Undergraduate Entry Year 2	Edinburgh	5	11	1	6	2	0	2	1	2	5	3	0	2	1	5	6	6	0	3	1	Peerwise, Passmedicine, Gray's Anatomy, Davidson's, MacLeod's	1	2	6	5	3	4	No		1	1	0	0
	631	2020-05-25 09:56:03	Female	20	Undergraduate Entry Year 2	Edinburgh	4	11	1	5	3	0	2	0	0	4	3	0	4	0	0	5	6	0	6	0	Osmosis	2	4	5	3	1	6	No		1	0	0	0
	632	2020-05-25 09:54:45	Male	27	Graduate Entry Year 1	Anglia Ruskin	2	5	1	4	1	0	3	3	2	3	2	0	4	3	2	1	3	0	5	4	pass med, teachme series, geeky medics, capsule, zero to finals	5	3	6	1	2	4	No		0	1	0	0
	633	2020-05-25 09:52:05	Female	19	Undergraduate Entry Year 2	Edinburgh	3	6	1	6	1	0	1	0	1	6	1	0	1	0	3	6	6	0	3	0	BMJ best practice, NHS website, Armando (YouTube channel), university lecture notes, Macleods textbook	1	3	6	2	4	5	No		1	0	0	0
	634	2020-05-25 10:04:54	Female	22	Undergraduate Entry Year 4	Edinburgh	2	4	1	4	0	3	0	0	1	4	2	3	0	0	1	6	6	6	5	0	Uptodate, Passmed, BMJ, Davidson’s, Oxford handbook	2	3	4	5	1	6	No		1	0	0	0
	635	2020-05-25 10:12:54	Female	18	Undergraduate Entry Year 1	Edinburgh	8	10	1	6	2	0	1	0	2	6	2	0	2	0	3	6	6	0	2	0	Davidson’s textbook, geeky medics website, BMJ best practice, Wikipedia, BNF	1	2	5	4	6	3	No		1	1	0	0
	636	2020-05-25 10:22:16	Male	22	Undergraduate Entry Year 4	Edinburgh	3	10	2	3	3	6	2	2	4	1	6	6	3	0	3	0	6	6	2	0	Passmed. YouTube (osmosis). Davidson's. Personal notes. And website	1	4	6	2	5	3	No		1	0	0	0
	637	2020-05-25 09:45:02	Female	21	Undergraduate Entry Year 4	Edinburgh	3	4	0	4	2	3	1	0	4	3	1	4	1	0	6	6	2	6	2	1	Geeky Medics, PassMedicine, Oxford Handbooks, Zero to Finals Website and Zero to Finals Book	4	2	6	5	3	1	No		1	0	0	0
	638	2020-05-25 10:30:30	Female	21	Undergraduate Entry Year 4	Edinburgh	2	4	2	4	2	5	4	4	3	5	4	6	6	5	3	4	6	6	6	4	passmedicine, capsule, zerotofinals, kumar & clarke's, grey's anatomy and oxford clinical handbook	1	2	5	6	4	3	No		1	0	0	0
	639	2020-05-25 10:39:19	Male	25	Undergraduate Entry Year 2	Edinburgh	1	1	0	2	1	2	3	0	0	0	0	0	0	0	0	0	0	0	0	0	UpToDate, BMJ Best Practice, YouTube, pubmed, uni powerpoints	3	6	5	4	2	1	Not sure		1	0	0	0
	640	2020-05-25 10:46:02	Female	21	Undergraduate Entry Year 2	Edinburgh	4	7	2	2	2	2	1	0	3	3	2	3	0	0	6	6	4	5	0	0	Davidson’s P&P of Medicine, Osmosis.org, Medical Sciences (Naish & Court), Auckland’s Anatomy (website), Rang and Dale’s Pharmacology,	2	1	4	6	3	5	No		1	0	0	0
	641	2020-05-25 11:05:10	Female	20	Undergraduate Entry Year 2	Edinburgh	2	2	4	5	3	0	2	0	4	5	5	0	2	0	5	5	6	0	3	0	PassMedicine, Almostadoctor, Geekymedics, Clinical Anatomy by Moore, Davidson's	1	4	5	3	2	6	No		1	1	0	0
	642	2020-05-25 11:05:10	Female	19	Undergraduate Entry Year 1	Edinburgh	8	6	1	5	0	0	1	1	1	5	2	0	0	1	0	6	6	0	1	6	Davidson’s Principles and Practices of Medicine, BMJ Best Practice, UpToDate, GP Notebook, 3D4Medical Anatomy App	4	1	2	6	3	5	No		0	1	0	0
	643	2020-05-25 11:20:27	Female	20	Undergraduate Entry Year 2	Anglia Ruskin	3	5	3	3	2	0	1	0	1	1	3	2	3	1	0	5	6	6	6	1	Osmosis, passmedicine, capsule, armando hassungan on youtube, human physiology fifth edition	2	3	6	4	1	5	Not sure		1	0	0	0
	644	2020-05-25 11:22:53	Female	20	Undergraduate Entry Year 2	Edinburgh	6	6	2	5	1	0	1	0	3	4	1	0	1	0	3	3	2	0	0	0	I like university provided PowerPoints, I have also really enjoyed using Davidson's and this year clinical biochemistry: lecture notes	1	2	6	4	3	5	No		1	0	0	0
	645	2020-05-25 11:24:48	Female	21	Undergraduate Entry Year 3	Plymouth University-Peninsula School of Medicine	2	2	1	1	2	1	4	0	1	2	2	1	3	0	2	6	4	4	6	0	BMJbestpractice, Lifeinthefastlane, Osmosis, Medicosis perfectionalis, Paul bolin MD	2	3	4	6	1	5	No		0	1	0	0
	646	2020-05-25 11:17:13	Female	20	Undergraduate Entry Year 2	Edinburgh	2	7	1	4	2	0	1	0	1	4	2	0	1	0	2	6	5	1	2	0	patient.co.uk; Geeky Medics; study.com; Acklands Anatomy; Unofficial Guide to Radiology	1	4	3	5	2	6	No		1	0	0	0
	647	2020-05-25 11:41:26	Female	27	Undergraduate Entry Year 2	Anglia Ruskin	4	13	1	3	0	2	2	1	1	2	0	3	3	1	3	4	0	6	6	2	Osmosis, teach me anatomy , Pass-medicine, Armando Husundungan, zero to finals	5	1	4	6	3	2	No		1	0	0	0
	648	2020-05-25 12:17:17	Female	19	Undergraduate Entry Year 2	Edinburgh	8	15	2	3	1	0	1	0	4	3	3	0	0	0	6	5	5	0	0	0	Davidson’s medicine, geeky medics, pass medicine, medical sciences textbook, textbook of pharmacology	1	6	2	4	3	5	No		1	0	0	0
	649	2020-05-25 12:20:48	Female	20	Undergraduate Entry Year 2	Edinburgh	5	10	5	3	2	1	1	1	5	3	2	2	2	1	6	5	6	6	4	3	Geekymedics, osmosis, medschoolnotes, Davidson’s, Anatoly textbooks	3	1	6	2	4	5	No		1	0	0	0
	650	2020-05-25 12:38:36	Male	22	Undergraduate Entry Year 3	Leicester	3	2	1	2	2	2	2	0	1	3	2	3	1	0	1	3	2	2	2	1	youtube, bmj best practice, passmedicine, nice cks, oxford handbook of clinical medicine	2	5	1	4	3	6	No		1	0	0	0
	651	2020-05-25 12:39:35	Female	19	Undergraduate Entry Year 2	Edinburgh	1	3	2	4	1	0	0	0	1	4	1	0	3	0	0	6	2	0	6	0	Ninja Nerd Science YouTube channel, peerwise (for questions), TeachMeAnatomy	1	4	5	3	2	6	No		1	0	0	0
	652	2020-05-25 12:37:02	Male	19	Undergraduate Entry Year 2	Edinburgh	11	15	3	4	3	2	1	1	3	4	3	3	1	0	6	6	4	6	5	0	Lectures, Davidson's Principle's and Practice of Medicine, PassMedicine, MacLeod's Clinical Examinations	5	1	4	6	2	3	No		1	0	0	0
	653	2020-05-25 12:52:54	Male	23	Undergraduate Entry Year 4	Edinburgh	2	2	0	2	4	4	0	0	0	3	3	3	0	0	0	2	0	4	0	0	uptodate, wikipedia, bmj best practice, nice guidlines, patient.info	1	2	6	4	3	5	No		1	0	0	0
	654	2020-05-25 12:56:01	Female	23	Graduate Entry Year 2	Edinburgh	5	8	1	5	2	0	1	0	1	5	3	0	1	0	5	6	6	0	2	0	BMJ best practice website. Geeky medics website. Class notes. Grays atlas of anatomy. YouTube.	1	4	6	3	5	2	No		1	0	0	0
	655	2020-05-25 13:25:59	Female	26	Graduate Entry Year 1	Nottingham	2	5	2	5	2	1	4	1	1	4	4	0	6	1	2	6	4	0	6	0	Osmosis.org, Khan academy	1	5	6	3	2	4	No		1	0	0	0
	656	2020-05-25 13:24:27	Female	20	Undergraduate Entry Year 2	Nottingham	3	8	1	6	5	0	5	1	6	6	5	0	6	4	5	6	5	0	6	3	passmedicine.com, oxford handbook of clinical medicine, Rang and Dale’s Pharmacology, Netters Concise Radiologic Anatomy, nhs.uk	3	4	5	1	2	6	No		1	0	0	0
	657	2020-05-25 13:32:13	Female	27	Graduate Entry Year 3	Nottingham	6	9	1	4	2	0	1	1	1	5	1	0	1	2	6	6	6	0	6	6	Teach me series, osmosis, khan academy	1	5	6	2	3	4	No		1	1	0	0
	658	2020-05-25 13:32:22	Female	20	Undergraduate Entry Year 2	Glasgow	5	6	2	5	4	3	4	1	0	3	5	3	6	2	0	5	6	4	6	3	Youtube - Armando Hasadungan, Osmosis, Bite Medicine Webinars, Covid MedEd webinars, Notes from peers	4	3	6	1	2	5	No		1	0	0	0
	659	2020-05-25 13:31:50	Female	23	Undergraduate Entry Year 5	Nottingham	4	1	3	3	1	4	1	0	4	0	0	3	0	0	3	0	3	0	0	1	BMJ best practice, Oxford handbooks, Illustrated Book of Paediatrics, Mind the Bleep, Geeky Medics	1	4	6	2	5	3	No		1	0	0	0
	660	2020-05-25 13:41:02	Female	21	Undergraduate Entry Year 2	Glasgow	5	8	3	4	4	0	3	0	1	5	4	0	2	0	1	6	3	0	1	0	Armando on YouTube. Geeky medics. Khan academy. Tortora for anatomy. Davidson’s.	1	4	5	6	2	3	No		0	1	0	0
	661	2020-05-25 13:45:01	Female	19	Undergraduate Entry Year 2	Glasgow	8	7	3	4	2	0	1	0	2	5	2	0	1	0	3	6	2	0	0	0	Clinical Key website books, NHS website, NICE/SIGN guidelines , BMJ articles,	1	5	4	2	3	6	No		1	0	0	0
	662	2020-05-25 13:45:22	Male	20	Undergraduate Entry Year 2	Glasgow	3	5	3	4	2	0	1	0	2	5	2	0	2	0	4	6	6	0	3	0	Teachmeanatomy, lectures, Vander's physiology, Armando Hasundangun, Kenhub	3	1	6	2	4	5	No		1	0	0	0
	663	2020-05-25 13:47:39	Female	18	Undergraduate Entry Year 1	Glasgow	3	2	5	6	2	0	3	0	3	3	4	0	2	0	2	5	2	0	2	0	Grays anatomy, wheaters histology, Lecture notes, teachmeanatomy.com, other students notes	3	1	2	6	5	4	No		0	1	0	0
	664	2020-05-25 13:51:07	Female	23	Undergraduate Entry Year 4	Glasgow	2	3	1	4	4	0	2	0	1	4	4	0	2	0	0	6	4	0	0	0	Geeky Medics, University Resources, BMJ best practice, Medscape, Life In the Fast Lane	3	2	5	6	4	1	No		1	0	0	0
	665	2020-05-25 13:49:09	Male	20	Undergraduate Entry Year 2	Edinburgh	7	5	1	5	2	0	2	1	0	4	4	0	3	0	0	6	6	0	6	5	Patient.co.uk, BMJ Best Practice, PassMedicine, GeekyMedics, ZeroToFinals, Youtube - Osmosis, Armando Hasudungan	4	6	5	2	3	1	No		0	1	0	0
	666	2020-05-25 13:53:54	Male	21	Undergraduate Entry Year 3	Nottingham	9	9	0	6	6	0	0	0	0	6	6	1	0	0	0	6	6	0	0	0	Wikipedia, TeachMeSurgery, Amboss, PassMedicine, patient.info	2	6	5	3	1	4	No		1	0	0	0
	667	2020-05-25 14:00:32	Female	23	Undergraduate Entry Year 5	Nottingham	9	2	5	6	6	4	3	0	0	5	5	1	6	0	2	4	6	6	6	0	Passmedicine, Osmosis, University lectures	5	1	2	6	3	4	No		1	0	0	0
	668	2020-05-25 14:18:04	Female	19	Undergraduate Entry Year 2	Glasgow	10	8	3	3	1	0	1	0	2	2	3	0	3	0	6	6	6	0	6	0	Clinicalkey, teach me anatomy, quizlet, Leeds histology,	1	4	5	3	6	2	No		1	0	0	0
	669	2020-05-25 14:21:09	Female	20	Undergraduate Entry Year 2	Nottingham	4	3	1	6	0	0	1	1	0	6	0	0	0	0	0	6	0	0	0	0	Geeky medic YouTube channel, clinically orientated anatomy Moore and agur,	4	1	6	5	2	3	Not sure		1	0	0	0
	670	2020-05-25 14:21:12	Female	19	Undergraduate Entry Year 1	Glasgow	3	2	2	4	1	0	1	0	0	5	2	0	2	0	2	6	2	0	5	0	Khan academy, futurelearn, netters anatony flash cards, Gray's anatomy, bmj best practice	2	3	6	4	5	1	No		1	0	0	0
	671	2020-05-25 14:31:55	Male	20	Undergraduate Entry Year 3	Glasgow	6	4	4	4	2	1	1	0	2	4	5	0	0	0	0	2	6	0	0	0	Use a mixture of textbooks and slides from lectures	1	3	4	2	5	6	No		1	0	0	0
	672	2020-05-25 14:37:25	Female	20	Undergraduate Entry Year 1	Glasgow	2	4	3	5	5	1	5	0	2	4	5	5	6	1	2	6	6	6	6	0	YouTube: osmosis & khan academy Textbooks: guyton & hall, vanders, wheater’s	1	2	4	3	5	6	No		0	0	1	0
	673	2020-05-25 14:45:39	Female	20	Undergraduate Entry Year 1	Bristol	4	5	1	6	2	1	1	1	1	6	1	1	1	1	0	6	2	1	1	1	Aclands anatomy, netters flashcards, peerwise	1	3	6	2	5	4	No		1	0	0	0
	674	2020-05-25 14:46:16	Female	22	Undergraduate Entry Year 3	Bristol	2	7	0	2	4	0	1	1	0	2	5	2	0	1	0	2	6	6	0	6	Teach me physiology / anatomy, pulse notes, SMILE, geeky medics, NICE guidleines	1	5	4	3	2	6	No		1	0	0	0
	675	2020-05-25 14:49:38	Female	22	Graduate Entry Year 1	Nottingham	4	6	1	3	1	3	3	0	1	2	3	3	4	0	0	6	6	6	6	0	Teachme website series (anatomy, physiology and surgery), osmosis (paid), YouTube (ninja nerd, armadando hasundagon, khan academy mostly)	3	1	2	4	5	6	No		1	0	0	0
	676	2020-05-25 15:01:05	Male	22	Undergraduate Entry Year 3	Plymouth University-Peninsula School of Medicine	2	1	2	1	1	4	4	0	1	1	1	4	4	0	3	3	3	1	6	0	Passmed, Robbins' Pathology, Amboss, Guyton Physiology, ECG made easy	1	5	6	3	2	4	No		0	1	0	0
	677	2020-05-25 14:58:40	Female	19	Undergraduate Entry Year 1	Glasgow	5	7	2	5	3	0	3	0	0	3	2	5	4	0	0	6	3	6	2	0	Teach me anatomy, osmosis, khan academy, teach me physiology, Wikipedia	1	2	6	3	5	4	No		1	0	0	0
	678	2020-05-25 15:13:35	Female	20	Undergraduate Entry Year 3	Glasgow	2	1	2	4	2	0	2	0	0	5	2	0	1	0	0	1	1	0	2	0	BMJ Best Practice, Oxford Handbook of Clinical Medicine, Geeky Medics, Davidson’s, BNF	2	1	6	4	3	5	No		1	1	0	0
	679	2020-05-25 15:12:43	Female	18	Undergraduate Entry Year 1	Glasgow	5	9	4	3	3	0	4	0	4	1	3	0	3	0	6	6	6	0	6	0	Teach me anatomy, Armando Hasudungan (YouTube), Ninja Nerd Science (YouTube), Netter's Anatomy Colouring in Book, Vander's Human Physiology,	2	3	4	1	5	6	No		1	0	0	0
	680	2020-05-25 15:26:35	Female	25	Undergraduate Entry Year 2	Glasgow	10	7	4	5	3	0	3	0	4	5	4	0	3	0	3	6	6	0	4	0	teach me anatomy, teach me physiology, NHS websites, guyton and hall, NICE guidelines	4	3	6	2	1	5	Not sure		1	0	0	0
	681	2020-05-25 15:46:07	Male	20	Undergraduate Entry Year 2	Edinburgh	2	3	1	5	1	0	1	0	1	5	2	0	1	0	1	6	6	0	1	0	Wikipedia Davidson's healthline webmd bmjbestpractice	1	3	6	5	2	4	No		1	0	0	0
	682	2020-05-25 16:17:48	Female	18	Undergraduate Entry Year 1	Edinburgh	5	6	1	6	1	0	0	0	0	6	2	0	1	0	0	4	4	0	0	0	Medical Sciences, Grays basic anatomy, lectures	2	1	5	4	3	6	No		1	0	0	0
	683	2020-05-25 16:24:56	Male	26	Undergraduate Entry Year 3	Nottingham	4	7	4	4	4	0	4	1	0	6	3	2	5	0	0	6	5	1	5	0	teach me anatomy, khan academy, passmed, Mayo Clinic. & crash course (youtube)	2	5	6	3	4	1	No		1	0	0	0
	684	2020-05-25 17:25:21	Female	23	Undergraduate Entry Year 3	King's College London	5	1	1	6	6	6	6	4	2	5	6	5	4	6	1	1	4	3	5	3	pass med, osmosis, youtube videos- Armando	3	4	5	2	6	1	Not sure		1	1	0	0
	685	2020-05-25 17:37:27	Female	23	Undergraduate Entry Year 4	Edinburgh	7	15	5	5	6	6	6	6	5	4	6	6	6	6	6	6	6	6	6	5	BMJ	3	1	2	4	5	6	No		1	0	0	0
	686	2020-05-25 18:07:51	Female	18	Undergraduate Entry Year 1	Bristol	4	6	2	5	4	1	1	0	3	5	3	2	1	1	5	6	3	6	0	1	Kenhub	1	3	6	4	2	5	No		1	0	0	0
	687	2020-05-25 18:06:59	Female	20	Undergraduate Entry Year 2	Anglia Ruskin	2	2	2	1	3	1	3	1	2	1	3	1	4	1	3	5	3	0	1	0	Wikipedia, pubmed, passmed, ninja nerd medicine YouTube channel, crash course text books	1	4	6	3	2	5	No		1	0	0	0
	688	2020-05-25 20:04:13	Female	22	Undergraduate Entry Year 4	Edinburgh	7	10	3	3	4	2	1	0	1	3	3	4	2	0	3	6	5	6	4	0	Passmed, BMJ best practice, Davidson’s principles & practice, almost a doctor.com, patient.info	2	1	5	6	3	4	No		1	0	0	0
	689	2020-05-25 20:03:02	Female	22	Undergraduate Entry Year 4	Bristol	4	5	2	3	1	3	2	1	3	3	1	3	1	1	4	6	1	6	1	0	Oxford Handbook of Clinical Medicine, Passmedicine, Passtest	2	1	5	4	6	3	No		1	1	0	0
	690	2020-05-25 22:07:50	Female	24	Undergraduate Entry Year 4	King's College London	3	10	6	1	0	1	0	0	6	2	1	1	0	0	6	0	0	3	0	0	Oxford handbook of clinical medicine, oxford handbook of clinical specialties, BiteMedicine Webinars, Passmedicine questions, webinars from uni	2	5	3	4	1	6	No		1	0	0	0
	691	2020-05-25 22:13:58	Female	22	Undergraduate Entry Year 4	Nottingham	3	14	3	3	1	1	1	0	4	4	2	1	1	0	6	6	6	6	3	0	Oxford handbook of medical specialities, Oxford handbook of Clinical Medicine, BMJ Best Practice, NICE CKS, Pass Medicine Passbot (online mini textbook)	2	5	3	6	1	4	No		1	0	0	0
	692	2020-05-25 23:04:17	Female	23	Undergraduate Entry Year 4	Glasgow	4	7	3	5	1	0	2	1	4	4	1	0	3	3	6	5	3	1	6	6	SMILE Lectures, Lecture note book series, Pulsenotes, Oxford handbooks	3	1	6	4	5	2	No		1	0	0	0
	693	2020-05-26 00:44:58	Male	21	Undergraduate Entry Year 3	Plymouth University-Peninsula School of Medicine	2	1	4	1	1	2	1	2	0	1	0	0	0	0	0	0	1	1	1	1	Medicine at a Glance (textbook), BMJ Best Practice (website), Armando hasudegen(YouTube), passmed(website), kumar and klark (book)	1	5	4	3	2	6	No		0	1	0	0
	694	2020-05-26 03:37:43	Female	28	Graduate Entry Year 1	Nottingham	3	6	2	4	4	0	1	2	1	4	6	0	1	1	0	6	6	0	2	2	University lecture slides/past papers, TeachMe series (particularly TeachMeAnatomy & TeachMePhysiology), Armando YouTube videos, passmedicine, BMJ best practice	2	1	3	5	4	6	No		0	1	0	0
	695	2020-05-26 08:41:33	Male	20	Undergraduate Entry Year 2	Anglia Ruskin	3	5	1	2	3	0	1	2	0	2	3	0	1	2	1	4	6	0	2	4	Grey's anatomy, zero to finals medicine, robbins pathology, crash course, passmedicine	1	4	5	6	2	3	No		1	0	0	0
	696	2020-05-26 08:49:29	Female	20	Undergraduate Entry Year 2	Edinburgh	2	2	1	5	1	0	0	0	0	6	1	0	0	0	0	6	5	0	0	0	Davidson’s, BMJ best practice, McLeod's, Medscape, Wikipedia	1	2	5	4	3	6	No		1	0	0	0
	697	2020-05-26 08:59:35	Female	18	Undergraduate Entry Year 1	Edinburgh	5	8	3	5	3	0	3	2	1	6	4	0	3	3	4	6	4	0	4	4	Complete Anatomy(app), Ninja Nerd Science (YouTube), Khan Academy,	3	1	2	5	4	6	No		1	0	0	0
	698	2020-05-26 09:28:18	Female	22	Undergraduate Entry Year 3	Plymouth University-Peninsula School of Medicine	2	1	4	3	5	5	4	1	1	4	4	3	5	0	1	2	5	5	4	0	Oxford clinical handbook, Passmedicine	2	1	5	3	6	4	No		0	1	0	0
	699	2020-05-26 09:52:58	Female	31	Undergraduate Entry Year 4	King's College London	1	3	1	3	0	3	3	1	1	2	5	5	4	0	2	4	6	6	6	1	Patient.info, NICE clinical knowledge summaries, ZerotoFinals.com, PassMedicine.com, Osmosis.com	4	3	6	1	5	2	No		1	0	0	0
	700	2020-05-26 10:54:13	Female	21	Undergraduate Entry Year 3	Nottingham	8	11	2	3	3	0	1	0	2	3	4	0	2	0	6	6	6	0	4	0	Geeky medics, amboss, older years notes, university presentations, armado hussain	1	5	2	3	4	6	No		1	0	0	0
	701	2020-05-26 11:55:12	Female	20	Undergraduate Entry Year 2	Nottingham	5	15	1	6	0	0	1	1	1	5	5	2	4	2	0	6	2	2	6	3	Youtube: ninja nerd science, armando hasudungan, osmosis, Khan academy. Website: passmedicine	2	4	6	1	5	3	No		1	0	0	0
	702	2020-05-26 11:30:57	Female	20	Undergraduate Entry Year 2	Glasgow	3	5	2	3	3	0	3	2	2	4	4	0	2	1	2	5	6	0	1	0	Geeky Medics, Armando Hasudamen (youtube), Wikipedia	1	3	6	5	4	2	No		1	0	0	0
	703	2020-05-26 15:03:45	Female	19	Undergraduate Entry Year 2	Sheffield	3	3	1	3	3	0	3	1	0	2	4	0	3	1	0	1	1	0	0	1	Osmosis Youtube Channel, Armando Hasudungan Youtube Channel, Notes from those in years above, Lectures (and lecture notes), NHS Conditions	4	2	3	5	6	1	No		1	0	0	0
	704	2020-05-26 16:25:22	Female	21	Undergraduate Entry Year 2	Edinburgh	3	6	1	6	3	0	1	0	1	6	4	0	0	0	0	6	6	0	0	0	Davidson's principles and practice of medicine, BMJ best practice	1	2	6	4	3	5	No		1	0	0	0
	705	2020-05-26 18:40:45	Female	23	Undergraduate Entry Year 3	Leeds	6	1	1	4	3	0	3	0	0	6	1	0	1	0	1	3	1	0	2	0	Bmj best practice, zero to finals, geeky medics, khan academy, osmosis	1	5	4	2	6	3	No		1	0	0	0
	706	2020-05-26 23:26:07	Male	28	Undergraduate Entry Year 2	Anglia Ruskin	1	2	1	2	2	0	1	2	1	2	2	1	2	1	2	1	3	0	1	0	Zero to finals book. Pass medicine question bank. Geeky medics. SMILE facebook lectures. Refer to uni lectures to fill in gaps	1	3	4	2	6	5	No		1	0	0	0
	707	2020-05-27 08:38:35	Female	21	Undergraduate Entry Year 3	Lancaster	4	3	3	5	3	0	2	2	1	6	4	1	1	3	1	4	0	0	2	6	The teach me series (teach me anatomy etc), kumar and Clark's clinical medicine, top 100 drugs, almost a doctor, university powerpoints	5	1	4	6	3	2	Not sure		1	0	0	0
	708	2020-05-27 08:51:58	Female	20	Undergraduate Entry Year 1	Lancaster	7	4	3	4	1	0	2	0	2	4	2	0	1	0	2	6	6	0	0	0	Naish textbook, University lecture slides	2	1	6	3	4	5	No		1	0	0	0
	709	2020-05-27 09:20:26	Female	26	Undergraduate Entry Year 4	Lancaster	4	4	6	1	3	3	2	3	4	1	2	2	1	3	6	1	4	4	2	2	Crash course	3	2	5	4	1	6	No		1	0	0	0
	710	2020-05-27 09:22:16	Female	19	Undergraduate Entry Year 2	Lancaster	7	9	3	4	6	0	6	5	6	6	6	0	6	6	3	6	1	0	3	3	Underwood’s pathology, Kumar and Clark, Medicalis Perfictionalis, Pulse notes, BMJ best practice	1	3	2	5	4	6	No		0	1	0	0
	711	2020-05-27 09:33:32	Male	18	Undergraduate Entry Year 1	Lancaster	7	8	6	4	3	1	3	1	5	4	5	2	4	0	4	4	4	2	4	0	Naish Medical Sciences, Guyton and Halls Medical Physiology, Teach Me Anatomy, Grays Anatomy For students, Youtube	1	2	6	3	5	4	No		1	0	0	0
	712	2020-05-27 09:55:10	Female	21	Undergraduate Entry Year 3	Lancaster	3	3	1	4	1	0	1	0	2	4	1	0	2	0	1	3	2	0	0	0	Almost a Doctor website, Pass Medicine website, NICE guidelines, Obstetrics and Gynaecology (by Lawrence Impey) - for my current Obs/ Gyn online rotation	4	1	2	5	3	6	No		1	0	0	0
	713	2020-05-27 10:10:20	Female	19	Undergraduate Entry Year 2	Lancaster	4	6	1	4	4	4	4	1	0	3	4	4	4	0	0	5	3	0	5	0	Osmosis, oxford handbook of clinical medicine, YouTube videos, almost a doctor, pulse notes	2	5	6	4	1	3	No		1	0	0	0
	714	2020-05-27 10:11:58	Male	20	Undergraduate Entry Year 3	Lancaster	3	4	0	4	1	0	4	1	0	4	1	0	4	1	0	5	0	0	4	6	Armando Hasudungan (YouTube), Osmosis (YouTube), Lectures, Passmedicine, Instagram medical questions and answers	3	5	4	2	1	6	No		1	0	0	0
	715	2020-05-27 10:27:28	Male	19	Undergraduate Entry Year 2	Anglia Ruskin	3	3	2	3	4	0	0	0	2	3	4	1	0	0	0	2	6	6	0	0	Passmedicine, Crash Course books, Geekyquiz	1	4	6	3	5	2	No		1	0	0	0
	716	2020-05-27 10:24:23	Male	23	Undergraduate Entry Year 2	Anglia Ruskin	2	3	0	3	5	5	5	4	1	2	6	6	6	1	0	0	5	5	5	5	Osmosis, youtube and geeky medics	1	2	5	6	3	4	No		1	0	0	0
	717	2020-05-27 10:40:18	Male	18	Undergraduate Entry Year 1	Lancaster	6	11	2	1	3	2	1	3	2	1	3	2	1	3	6	3	6	6	4	6	Costanzo Physiology, Netters Atlas, TeachMeAnatomy (website), Instant Anatomy (website/app), TeachMePhysiology (website)	6	3	4	5	1	2	No		1	0	0	0
	718	2020-05-27 10:52:00	Female	21	Undergraduate Entry Year 3	Lancaster	2	4	3	3	4	0	2	1	3	3	4	0	1	1	4	1	4	0	0	0	Almost a doctor, teach me obs and gynae, ophthalmology lecture notes, dermatology student handbook, kumar and Clark	1	2	6	4	5	3	No		1	0	0	0
	719	2020-05-27 10:57:32	Female	20	Undergraduate Entry Year 2	Anglia Ruskin	4	9	1	6	4	3	4	3	0	6	6	3	4	5	0	6	6	6	5	6	Osmosis, Pass Medicine questions, BMJ best practice	1	5	6	4	2	3	No		1	0	0	0
	720	2020-05-27 11:14:19	Female	19	Undergraduate Entry Year 2	Anglia Ruskin	2	4	1	6	5	6	6	1	2	6	6	6	6	3	1	6	6	6	6	1	YouTube!!! Online websites- Osmosis, Zero to finals, BMJ best practice.	2	3	6	1	4	5	No		1	0	0	0
	721	2020-05-27 11:25:24	Male	22	Undergraduate Entry Year 4	Nottingham	4	5	3	3	2	1	0	0	5	3	0	2	0	0	6	5	3	3	1	1	AlmostADoctor; Lecture Notes series (Wiley Blackwell); Kumar and Clark’s Clinical Medicine; Oxford Handbooks series (inc. Clinical Medicine, Clinical Specialties and specialty-specific); Lissauer and Carroll’s Illustrated Textbook of Paediatrics	4	1	5	6	3	2	No		1	1	0	0
	722	2020-05-27 11:30:56	Female	22	Undergraduate Entry Year 4	Nottingham	5	9	2	5	4	4	3	3	3	5	2	4	5	2	1	6	3	6	6	3	Passmed, capsule, YouTube, clinically speaking, Nottingham e-learnings	2	1	6	4	3	5	No		0	1	0	0
	723	2020-05-27 11:33:39	Female	21	Undergraduate Entry Year 4	Nottingham	4	7	1	5	1	2	1	0	1	6	1	1	1	0	0	6	3	1	3	0	Teachmeanatomy (website), passmedicine (website), crash course (books), Armando Hasudungan (YouTube), geekymedics (website)	1	5	6	2	3	4	No		1	0	0	0
	724	2020-05-27 12:08:10	Female	23	Undergraduate Entry Year 5	Birmingham	4	6	2	3	1	1	0	0	2	3	4	2	0	0	2	3	6	6	0	0	kumar and clarke, passmedicine, pasttest, oxford handbook, clinical key	1	2	5	4	3	6	No		1	0	0	0
	725	2020-05-27 12:29:18	Female	21	Undergraduate Entry Year 2	Lancaster	5	4	2	3	3	0	1	1	2	3	3	0	3	1	3	5	5	0	4	2	almostadoctor, oxford handbook of clinical medicine, kumar and clarke mini version, SMILE online lectures, pulsenotes	5	3	6	2	1	4	No		1	0	0	0
	726	2020-05-27 12:38:09	Female	18	Undergraduate Entry Year 1	Anglia Ruskin	2	8	4	1	2	0	2	0	5	1	2	3	3	0	6	2	6	6	6	0	Osmosis; First Aid USMLE Step 1; PassMed; Grays Anatomy Student Consult; Top 100 Drugs	1	5	6	2	4	3	No		1	0	0	0
	727	2020-05-27 12:49:43	Female	23	Undergraduate Entry Year 4	Lancaster	3	4	1	1	3	1	3	0	3	1	3	3	3	0	6	2	6	6	6	0	Youtube videos, Wikipedia (if i need to search something quick/get an overview), crash course series of book, pasttest questions, passmedicine	2	1	6	4	3	5	No		1	0	0	0
	728	2020-05-27 12:48:57	Female	20	Undergraduate Entry Year 2	Edinburgh	5	4	1	6	5	0	1	1	1	6	5	0	2	1	0	6	6	0	2	1	BMJ best practice, Macleod's clinical examination, geeky medics, patient UK, Wikipedia	1	3	5	4	6	2	Not sure		1	0	0	0
	729	2020-05-27 12:53:52	Male	20	Undergraduate Entry Year 2	Anglia Ruskin	5	7	1	6	4	3	3	1	1	6	3	3	2	1	2	6	6	5	3	1	BMJ best practice, osmosis, mindmaps for medics	1	3	4	5	6	2	No		0	1	0	0
	730	2020-05-27 13:10:12	Female	19	Undergraduate Entry Year 1	Anglia Ruskin	3	5	1	6	6	0	6	5	1	6	6	0	6	5	1	6	6	0	4	4	Passmed, geekymedics, zero to finals, youtube (armando Hasudungan),palplable	1	3	6	5	4	2	Not sure		0	1	0	0
	731	2020-05-27 13:54:39	Female	23	Undergraduate Entry Year 5	Edinburgh	1	6	2	3	2	4	2	1	4	4	1	3	1	1	6	3	0	1	0	0	PassMedicine, Geeky Medics, Khan Academy, Oxford clinical handbook series	3	1	6	5	4	2	No		1	0	0	0
	732	2020-05-27 13:57:15	Female	26	Undergraduate Entry Year 5	Edinburgh	9	15	3	3	2	1	0	0	3	3	2	1	0	0	6	6	2	2	1	0	www.passmedicine.com, the series of 'unofficial guide' textbooks, top 100 drugs textbook, NICE clinical knowledge summaries, crash course series of textbooks	4	2	5	6	1	3	No		1	0	0	0
	733	2020-05-27 14:05:12	Female	21	Undergraduate Entry Year 3	Lancaster	5	3	3	2	4	1	1	0	3	3	3	0	1	0	2	3	2	0	0	0	Almost a doctor (website), Osmosis (website), BMJ best practice, uni lectures, kumar and Clarke book	5	3	6	4	2	1	No		0	1	0	0
	734	2020-05-27 15:10:20	Female	23	Undergraduate Entry Year 5	Nottingham	3	1	1	0	2	6	0	0	0	0	0	0	0	0	0	0	0	0	0	0	At a glance series, passmed, BMJ best practice	3	1	6	2	5	4	No		1	0	0	0
	735	2020-05-27 15:18:50	Female	23	Undergraduate Entry Year 5	Edinburgh	8	8	3	3	3	3	0	0	4	4	4	0	1	0	6	6	6	0	5	0	Uptodate, Patient.co.uk, crash course psychiatry, NICE guidelines, lecture slides we have been provided with from the uni	2	4	3	6	1	5	No		1	0	0	0
	736	2020-05-27 15:44:04	Female	20	Undergraduate Entry Year 2	Lancaster	8	10	3	3	3	0	2	0	3	3	3	0	2	0	6	4	4	0	3	0	Kumar and Clark’s clinical pathology, Naish medical science, patient uk, pulse notes, osmosis YouTube videoes	2	1	6	4	5	3	No		1	0	0	0
	737	2020-05-27 17:05:55	Female	25	Undergraduate Entry Year 4	Lancaster	3	5	1	1	3	3	0	1	2	3	2	2	1	0	5	5	5	6	0	0	Oxford handbook of clinical medicine, patient.info, passmedicine.com, The flesh and bones of medicine, NICE clinical guidance	1	4	6	3	2	5	No		1	0	0	0
	738	2020-05-27 17:44:50	Male	23	Undergraduate Entry Year 5	Edinburgh	1	3	1	3	1	3	1	1	1	4	1	3	1	1	0	4	0	2	0	0	Passmed	2	4	6	1	5	3	No		1	0	0	0
	739	2020-05-27 17:49:32	Male	21	Undergraduate Entry Year 3	Edinburgh	2	1	1	5	1	0	4	1	0	4	2	0	4	2	0	1	2	0	5	2	Osmosis youtube channel	2	4	5	3	1	6	No		0	1	0	0
	740	2020-05-27 17:52:12	Male	23	Graduate Entry Year 1	Edinburgh	2	5	1	1	2	1	3	0	3	1	1	3	2	0	6	0	4	6	6	0	Oxford handbook, Davidson's, Pastest, university materials, YouTube (largely Armando hasdrugan)	4	1	5	3	6	2	No		0	0	1	0
	741	2020-05-27 21:45:31	Male	23	Undergraduate Entry Year 4	Nottingham	3	2	5	5	5	6	3	0	5	6	5	6	3	0	2	5	0	3	4	0	Passmedicine, bmj question bank, osmosis, moores clinical anatomy, kanskis clinical ophthalmology	1	6	3	2	4	5	No		1	0	0	0
	742	2020-05-27 23:56:10	Female	19	Undergraduate Entry Year 2	Anglia Ruskin	2	4	0	0	2	0	5	1	0	4	3	0	5	2	1	6	6	0	6	0	Uni lectures, osmosis	1	5	6	4	3	2	No		1	0	0	0
	743	2020-05-28 00:21:54	Male	20	Undergraduate Entry Year 1	Anglia Ruskin	2	2	3	2	4	0	3	0	0	2	4	0	3	2	0	2	6	0	6	2	YouTube	1	3	4	2	6	5	No		1	0	0	0
	744	2020-05-28 08:23:59	Female	19	Undergraduate Entry Year 1	Edinburgh	5	6	3	5	5	0	6	1	4	6	6	0	6	3	4	5	4	5	4	1	Gray's Anatomy for Students, Osmosis, Khan Academy, Medicosis Perfectionalis, TeachMeAnatomy	1	4	5	2	3	6	No		0	1	0	0
	745	2020-05-28 09:06:42	Female	22	Undergraduate Entry Year 2	Lancaster	9	6	2	3	2	0	3	2	2	3	3	0	3	1	3	6	4	0	6	2	kumar and clark clinical medicine	1	2	6	4	3	5	No		1	0	0	0
	746	2020-05-28 11:47:45	Male	18	Undergraduate Entry Year 1	King's College London	2	2	0	6	0	1	1	0	3	1	3	0	2	0	1	6	6	0	1	0	Elsevier Human Anatomy, Teachmeanatomy, Wiley Anatomy and Physiology, wheater's histology	1	4	6	3	5	2	No		1	0	0	0
	747	2020-05-28 11:42:14	Female	21	Undergraduate Entry Year 3	St Andrews	4	5	3	6	4	0	6	5	1	6	6	0	6	5	1	6	6	0	6	2	Geekymedics, Radiology Masterclass, Osmosis, Macleod's Clinical Diagnosis, Complete Anatomy	1	4	6	2	3	5	No		1	0	0	0
	748	2020-05-28 12:04:31	Female	21	Undergraduate Entry Year 4	Edinburgh	6	9	4	5	3	0	2	0	5	5	5	0	2	0	5	6	6	0	4	0	Davidson's textbook, Passmed, BiteMedicine, university notes/lectures,	1	6	5	3	4	2	No		1	0	0	0
	749	2020-05-28 14:18:07	Female	21	Undergraduate Entry Year 5	Edinburgh	1	8	1	2	2	1	0	0	1	6	5	2	1	0	1	6	6	1	0	0	Powerpoints made by doctprs from our univeristy website, osmosis on youtube, Davidson's principles and practice of Medicine, peerwise MCQs, Geeky Medics	1	4	2	6	3	5	No		1	0	0	0
	750	2020-05-28 19:02:50	Female	23	Undergraduate Entry Year 5	Edinburgh	2	6	2	5	0	0	1	0	5	2	0	0	2	0	5	3	6	6	5	6	Currently: Crash Course Psychiatry, Paediatrics - Tom Lisseur (?), Osmosis YouTube Videos.	2	1	6	3	4	5	No		1	0	0	0
	751	2020-05-28 21:33:40	Male	20	Undergraduate Entry Year 1	Anglia Ruskin	2	15	0	6	6	6	6	0	0	6	6	6	6	0	6	6	6	6	6	1	Osmosis Lecturio capsule geekymedics presentations	2	3	5	1	4	6	Not sure		1	0	0	0
	752	2020-05-29 12:55:02	Male	20	Undergraduate Entry Year 3	St Andrews	8	1	3	5	3	1	1	0	0	0	0	0	0	0	1	0	0	0	2	0	Oxford handbook of clinical medicine, McLeods clinical diagnosis, university powerpoints, geeky medics, wikipedia	2	3	6	5	1	4	No		0	1	0	0
	753	2020-05-29 12:53:47	Female	23	Undergraduate Entry Year 3	St Andrews	5	3	3	6	1	0	2	1	3	2	3	0	2	1	6	6	3	0	2	1	Macleods clinical diagnosis, Macleods clinical examination, oxford clinical handbook, geekymedics, lecture notes	3	1	4	5	2	6	No		1	0	0	0
	754	2020-05-29 12:58:42	Female	23	Undergraduate Entry Year 3	St Andrews	4	1	1	4	4	0	1	1	0	0	0	0	0	0	1	1	1	0	1	1	Geeky medics	3	2	6	5	4	1	No		1	0	0	0
	755	2020-05-29 13:01:20	Female	20	Undergraduate Entry Year 3	St Andrews	7	2	3	6	4	0	1	1	4	6	5	0	1	1	3	5	2	0	2	0	Geekymedics, ecg made easy, McLeod's clinical examination/diagnosis, radiopaedia	4	1	5	6	3	2	No		1	0	0	0
	756	2020-05-29 12:58:36	Male	18	Undergraduate Entry Year 1	St Andrews	6	1	2	4	1	0	1	1	1	0	0	0	1	5	0	0	0	0	2	1	Panopto recording, past notes, textbooks (e.g. Guyton medical physiology or Moore’s clinical anatomy), YouTube explanations (e.g. Khan Academy), google/Wikipedia	1	2	5	3	6	4	No		1	0	0	0
	757	2020-05-29 13:08:23	Male	24	Graduate Entry Year 2	St Andrews	5	6	1	5	5	2	3	2	0	3	5	5	3	2	0	5	6	5	3	3	Websites (Zero to Finals.com , Almostadoctor.co.uk, and Passmedicine.com), Podcasts (zero to finals podcast)	2	4	1	6	5	3	No		1	0	0	0
	758	2020-05-29 13:12:52	Male	20	Undergraduate Entry Year 2	St Andrews	3	3	0	6	1	0	1	1	0	6	0	0	0	2	0	5	0	0	0	0	Lecture recordings, lecture slides	4	5	6	3	2	1	No		1	0	0	0
	759	2020-05-29 13:11:55	Male	18	Undergraduate Entry Year 1	St Andrews	2	6	0	6	1	0	1	0	1	6	1	0	1	0	1	6	2	0	1	0	Recorded lectures, Moore's clinical anatomy, BC open textbooks, that's about it mate	2	4	6	3	5	1	No		1	0	0	0
	760	2020-05-29 13:15:28	Male	20	Undergraduate Entry Year 3	St Andrews	8	4	5	6	2	0	0	0	1	1	6	0	1	0	0	0	5	0	2	0	Guyton and Hall Medical Physiology, Geekymedics.com, PubMed, Robbins basic Pathology, complete anatomy (software)	1	6	4	2	3	5	No		1	0	0	0
	761	2020-05-29 13:22:06	Female	21	Undergraduate Entry Year 2	St Andrews	3	4	1	6	1	0	0	0	3	6	2	0	1	1	6	6	4	0	2	1	GI Crash Course, Guyton Physiology ...	1	5	6	2	4	3	No		1	1	0	0
	762	2020-05-29 13:37:24	Female	19	Undergraduate Entry Year 1	St Andrews	4	3	1	6	0	0	2	0	1	5	0	0	1	0	0	5	0	0	1	0	Ninjanerd youtube	2	4	6	5	1	3	No		1	0	0	0
	763	2020-05-29 13:49:25	Female	21	Undergraduate Entry Year 3	St Andrews	6	3	2	6	3	0	1	0	1	6	3	0	1	0	0	2	5	0	0	0	Macleod’s Clinical Diagnosis, GeekyMedics, GeekyQuiz, Wikipedia, PubMed	1	4	2	6	3	5	No		1	0	0	0
	764	2020-05-29 12:55:59	Male	19	Undergraduate Entry Year 1	St Andrews	6	5	3	4	1	1	2	0	3	3	1	1	4	0	3	3	1	0	4	1	Galen	1	6	2	3	4	5	No		1	0	0	0
	765	2020-05-29 14:29:05	Female	21	Undergraduate Entry Year 2	Plymouth University-Peninsula School of Medicine	2	1	2	3	3	0	4	1	1	2	3	4	4	1	2	1	3	2	3	0	BMJ best practice, Oxford Handbook of Clinical Medicine, patient.info, passmedicine, Osmosis,	2	6	3	1	4	5	No		0	1	0	0
	766	2020-05-29 14:32:08	Male	24	Undergraduate Entry Year 2	Plymouth University-Peninsula School of Medicine	6	2	2	2	3	0	4	0	3	4	3	3	5	5	0	1	6	1	6	0	YouTube (Armando, Osmosis, Dr. Najeeb), SMILE lectures	1	2	4	3	5	6	No		1	0	0	0
	767	2020-05-29 14:30:53	Female	23	Undergraduate Entry Year 4	Plymouth University-Peninsula School of Medicine	6	3	1	3	5	1	4	2	0	3	4	1	1	3	0	6	6	3	1	3	BMJOnExamination, Patient Doctor UK, PassMedicine, BMJBestPractice, Osmosis, GeekyMedics	1	3	6	2	5	4	No		1	0	0	0
	768	2020-05-29 14:31:41	Female	19	Undergraduate Entry Year 1	St Andrews	7	9	0	6	1	0	1	0	0	6	2	0	1	0	0	6	3	0	3	0	Teach me anatomy, nhs website, YouTube,	3	1	6	5	2	4	Not sure		1	0	0	0
	769	2020-05-29 14:45:28	Male	19	Undergraduate Entry Year 1	St Andrews	6	2	0	6	3	0	1	0	0	6	2	0	2	0	0	0	0	0	0	0	Online university lectures, Lecturio, YouTube, Google, Gray’s Anatomy	1	3	6	4	5	2	No		1	0	0	0
	770	2020-05-29 14:41:40	Female	20	Undergraduate Entry Year 2	Plymouth University-Peninsula School of Medicine	3	3	1	5	1	4	4	0	1	2	1	2	5	1	1	3	5	2	6	1	Armando H. YouTube, Pulsenotes, SMILE lectures, Amboss, medical Aid for the USMLE step 1 2019	1	2	3	5	6	4	No		1	0	0	0
	771	2020-05-29 14:45:31	Female	19	Undergraduate Entry Year 1	St Andrews	8	4	2	0	1	0	3	0	0	6	0	0	1	0	0	6	0	0	0	0	YouTube videos, khan academy, question banks, guyton and hall book, clinically oriented anatomy	1	5	6	3	2	4	No		1	0	0	0
	772	2020-05-29 14:49:59	Female	19	Undergraduate Entry Year 1	St Andrews	5	3	3	6	2	0	2	2	2	6	2	0	3	4	4	6	1	0	2	4	Lecture slides, Clinical oriented Anatomy, Anatomy 3D Atlas application,	3	1	5	2	6	4	No		0	1	0	1
	773	2020-05-29 14:55:46	Female	20	Undergraduate Entry Year 3	St Andrews	10	10	3	4	1	0	1	1	5	2	2	0	2	2	6	3	6	0	3	6	EM Cases Podcast, Kumar and Clarks Clinical Medicine, BS Medicine Podcast, Oxford Handbook of Clinical Medicine, DynaMed Plus	2	4	1	3	5	6	No		0	1	0	0
	774	2020-05-29 15:00:44	Female	20	Undergraduate Entry Year 3	Plymouth University-Peninsula School of Medicine	4	5	1	2	4	0	3	0	2	1	4	0	3	0	4	2	6	0	6	0	BMJ Best Practice, NICE Guidelines and CKS, patient.info, e-medicine, Kumar and Clark Clinical Medicine	2	1	3	5	4	6	No		1	0	0	0
	775	2020-05-29 15:04:14	Male	19	Undergraduate Entry Year 1	St Andrews	8	11	6	6	5	1	4	2	5	6	5	1	4	2	6	6	6	0	5	6	Moore Anatomy book, Guyton and Hall medical physiology, geekymedics, webmd, googlescholar	2	4	1	5	3	6	No		1	0	0	0
	776	2020-05-29 15:14:16	Male	18	Undergraduate Entry Year 1	St Andrews	2	1	0	6	4	1	2	0	0	0	0	0	6	0	0	0	0	0	6	0	Teach me anatomy, osmosis, geeky medics and youtube	1	6	2	3	4	5	No		1	0	0	0
	777	2020-05-29 15:21:58	Male	21	Undergraduate Entry Year 3	Plymouth University-Peninsula School of Medicine	2	2	0	2	2	2	4	0	0	0	0	0	6	0	0	0	0	0	6	0	SMILE lectures, Osmosis YouTube, passed, teachme series, ECG made easy	4	3	6	1	5	2	No		1	0	0	0
	778	2020-05-29 15:26:23	Female	23	Graduate Entry Year 2	Cardiff	1	2	1	3	3	0	1	0	1	1	5	0	1	0	1	2	4	1	2	0	BMJ best practice, Almost A Doctor, SMILE lectures, Ox Clin Handbook, pulsenotes	1	3	6	4	5	2	No		1	0	0	0
	779	2020-05-29 15:27:22	Female	21	Undergraduate Entry Year 3	Plymouth University-Peninsula School of Medicine	2	4	1	4	2	1	2	1	1	4	4	2	2	1	1	5	3	1	4	1	SMILE online lectures (in lockdown), osmosis online videos, BMJ on examination, University information ie lectures and resources, internet	1	5	2	4	3	6	No		1	0	0	0
	780	2020-05-29 15:39:46	Female	18	Undergraduate Entry Year 1	St Andrews	6	5	1	5	2	1	2	2	0	6	0	1	1	1	0	6	2	0	1	0	Lecture notes, personal notes, complete anatomy app, quizlet, required reading from lecture notes	1	2	6	3	4	5	No		1	0	0	0
	781	2020-05-29 15:17:57	Female	21	Undergraduate Entry Year 2	St Andrews	4	1	1	5	2	0	1	0	0	5	4	0	0	0	0	0	0	0	0	0	Teach me anatomy website,	1	3	5	6	2	4	Not sure		1	0	0	0
	782	2020-05-29 15:39:14	Female	19	Undergraduate Entry Year 1	St Andrews	6	9	1	6	1	3	4	0	2	6	0	3	4	0	5	6	0	4	4	0	Websites, videos, slides from lecture, textbook, my own notes	1	3	5	4	2	6	No		1	0	0	0
	783	2020-05-29 15:46:05	Female	21	Undergraduate Entry Year 3	Plymouth University-Peninsula School of Medicine	3	8	1	2	2	4	4	1	3	2	3	3	5	0	4	2	5	2	6	0	Oxford handbook, sherword pathology, SMILE lectures, osmosis videos, passmed	3	2	4	5	1	6	No		1	0	0	0
	784	2020-05-29 15:50:05	Male	25	Undergraduate Entry Year 2	Anglia Ruskin	1	5	2	2	3	3	2	1	4	1	1	2	2	2	5	5	4	4	4	4	Osmosis	1	2	3	4	5	6	No		1	0	0	0
	785	2020-05-29 16:04:45	Female	23	Undergraduate Entry Year 2	Anglia Ruskin	1	8	2	2	0	6	2	0	1	4	5	5	1	0	5	6	6	6	0	0	USMLE step 1, osmosis, passmed, geekymedics, bmj best practice	3	2	6	5	1	4	No		1	1	0	0
	786	2020-05-29 16:21:16	Female	21	Undergraduate Entry Year 3	Plymouth University-Peninsula School of Medicine	3	2	0	2	5	1	5	1	0	3	3	0	1	0	0	5	5	1	2	0	YouTube (osmosis and Armando hushudagan) Teach me anatomy, teach me surgery, BMJ best practice, NICE guidelines	1	2	6	3	4	5	No		0	1	0	0
	787	2020-05-29 16:27:09	Female	26	Graduate Entry Year 4	Nottingham	2	1	1	4	3	1	1	1	0	0	0	0	0	0	0	0	0	0	0	0	Geeky medics, teach me anatomy, armando hasudungan, osmosis	2	4	6	5	3	1	No		1	0	0	0
	788	2020-05-29 16:28:22	Female	22	Undergraduate Entry Year 5	Nottingham	4	1	3	2	2	2	1	0	3	1	1	3	1	3	2	1	1	3	1	1	Oxford clinical handbook, Kumar and Clark, BMJ best practice, medscape, medicine in a minute	4	1	2	5	3	6	No		1	0	0	0
	789	2020-05-29 16:56:55	Female	19	Undergraduate Entry Year 1	Anglia Ruskin	5	10	1	4	2	0	2	1	2	4	3	2	2	1	5	6	4	4	5	2	Osmosis, Kumar and Clarke's clinical medicine, Top 100 drugs, MacLeods Clinical Examination, anatomy flashcards	2	1	6	5	4	3	No		1	0	0	0
	790	2020-05-29 16:10:22	Female	22	Undergraduate Entry Year 3	Plymouth University-Peninsula School of Medicine	3	1	6	1	3	0	2	1	4	4	4	1	1	1	3	3	4	3	3	3	Kumar and Clarke, greys anatomy, osmosis,	1	3	6	2	4	5	No		0	1	0	0
	791	2020-05-29 17:02:51	Female	22	Undergraduate Entry Year 3	Plymouth University-Peninsula School of Medicine	3	1	1	1	4	3	4	0	0	0	2	1	3	0	0	0	1	0	3	0	YouTube - osmosis, Armando hussunagun. Passmedicine. NHS choices. BMJ best practice.	1	3	6	5	2	4	No		1	0	0	0
	792	2020-05-29 17:21:54	Female	19	Undergraduate Entry Year 1	Lancaster	5	7	6	5	3	0	4	0	4	5	6	0	2	0	5	3	6	0	3	0	TeachMeAnatomy, TeachMePhysiology, Principles of Anatomy and Physiology - Book by Gerard J. Tortora, Khan Academy, Wikipedia	2	4	6	1	3	5	No		1	0	0	0
	793	2020-05-29 17:57:04	Male	21	Undergraduate Entry Year 3	Plymouth University-Peninsula School of Medicine	4	2	4	0	0	2	2	0	5	0	0	1	1	0	6	0	0	2	2	0	Amboss, medicosis perfectionalis youtube, paul bolin youtube. Textbooks from discovery library, different speciality textbook depending on subject	1	5	4	2	3	6	No		1	0	0	0
	794	2020-05-29 18:06:03	Male	20	Undergraduate Entry Year 2	St Andrews	4	1	4	6	2	0	4	1	0	2	0	0	0	0	0	2	0	0	0	0	PP slides and recommended books, and youtube	2	1	4	3	5	6	No		0	1	0	0
	795	2020-05-29 18:04:02	Female	19	Undergraduate Entry Year 1	St Andrews	5	9	3	5	3	1	0	3	2	4	3	1	0	3	6	6	6	1	0	1	C.Anatomy ‘20, body anatomy, BMJ Onexam, Atlas. Clinically oriented anatomy	1	2	6	4	5	3	No		1	0	0	0
	796	2020-05-29 18:03:16	Female	20	Undergraduate Entry Year 1	St Andrews	2	1	0	5	1	0	1	0	0	6	2	0	0	0	0	0	0	0	0	0	BMJ, Lancet, University PowerPoint,	1	3	4	2	5	6	No		1	0	0	0
	797	2020-05-29 18:56:00	Female	19	Undergraduate Entry Year 1	St Andrews	6	4	1	4	3	0	2	3	1	2	1	0	3	3	2	6	1	0	6	4	YouTube videos, personal notes, textbooks, university lecture slides and ninja medicine youtube page	1	3	6	4	5	2	No		1	1	0	0
	798	2020-05-29 19:42:57	Female	20	Undergraduate Entry Year 2	Bristol	8	6	3	3	1	0	1	3	2	4	3	1	1	3	3	6	1	3	2	5	Visible body app, Medical youtube channels, lecture notes, online lectures, Netter’s anatomy flash cards	1	3	6	4	2	5	No		1	0	0	0
	799	2020-05-29 19:59:38	Female	19	Undergraduate Entry Year 2	Edinburgh	2	3	1	3	2	0	0	1	1	4	3	0	0	1	1	1	1	0	0	2	University sources, quiet, Davidson’s, peerwise, greys	3	1	6	4	2	5	No		1	0	0	0
	800	2020-05-29 20:24:23	Female	19	Undergraduate Entry Year 1	St Andrews	12	11	2	6	4	0	5	1	2	6	4	0	4	1	3	6	6	0	4	1	Anatomy next, kenhub, Moore’s anatomy	2	1	3	4	5	6	No		0	1	0	0
	801	2020-05-29 21:34:01	Female	21	Undergraduate Entry Year 4	Leeds	4	2	2	4	2	0	4	1	1	4	2	0	4	1	6	6	5	0	6	4	Lecturio; Passmedicine; Teachmeanatomy; zerotofinals; youtube videos	2	6	4	1	5	3	No		1	0	0	0
	802	2020-05-29 22:57:51	Female	20	Undergraduate Entry Year 1	St Andrews	9	7	1	5	0	0	2	0	1	6	0	0	1	0	1	6	0	0	5	0	Powerpoints, youtube, gray’s anatomy textbook	2	1	6	3	5	4	No		1	0	0	0
	803	2020-05-30 01:28:46	Female	20	Undergraduate Entry Year 2	St Andrews	8	2	3	5	1	1	0	0	3	4	1	1	0	0	2	5	0	1	0	0	Medical Science	1	2	3	6	5	4	No		1	1	0	0
	804	2020-05-30 08:17:50	Male	18	Undergraduate Entry Year 1	Cambridge	2	5	0	5	1	0	3	0	0	5	1	0	0	0	0	6	0	0	2	0	University handouts from lectures	6	3	5	2	4	1	No		1	0	0	0
	805	2020-05-30 08:27:10	Female	19	Undergraduate Entry Year 1	Aberdeen	3	1	2	5	2	1	1	1	3	5	3	0	0	1	3	3	2	1	0	2	Moore clinical anatomy, nice website, Wikipedia, NHS website, Oxford handbook of clinical medicine	1	2	5	3	4	6	No		1	0	0	0
	806	2020-05-30 08:25:42	Female	19	Undergraduate Entry Year 1	Cardiff	8	8	1	2	2	1	2	1	2	2	2	1	2	0	4	5	1	0	3	0	Teach me anatomy, Khan academy, Armando medicine, The noted anatomist, Crash Course textbooks,	2	1	6	3	5	4	No		1	0	0	0
	807	2020-05-30 08:41:53	Female	19	Undergraduate Entry Year 1	Cardiff	7	9	1	4	1	1	1	1	1	3	1	1	1	1	2	5	2	2	1	1	Teach me anatomy, khan academy, peer wise, human physiology, lumen learning	1	2	6	3	4	5	No		0	1	0	0
	808	2020-05-30 08:40:04	Female	20	Undergraduate Entry Year 2	Cambridge	15	6	1	6	1	0	1	2	0	6	1	0	0	0	0	6	5	0	0	0	Instant anatomy, Carpenters, anatomy atlas McMinns, NHS website	1	6	5	4	3	2	No		1	0	0	0
	809	2020-05-30 09:28:19	Male	20	Undergraduate Entry Year 2	Anglia Ruskin	4	9	3	5	5	0	5	2	4	2	5	3	4	4	3	1	4	2	4	3	Guyton and Hall Physiology, Kumar and Clark Clinical Medicine, Robbins Pathology, PassMed, ArmandoHassunugenMedicineYoutube	2	3	5	4	1	6	No		1	0	0	0
	810	2020-05-30 09:37:06	Female	18	Undergraduate Entry Year 1	Cambridge	6	7	4	6	3	1	2	0	2	6	3	3	1	0	1	6	4	2	1	0	Teachmeanatomy, grays anatomy, cell biology, body app, boron and boulpoep	3	1	2	6	4	5	No		1	1	0	0
	811	2020-05-30 10:08:54	Male	19	Undergraduate Entry Year 1	Cambridge	5	2	1	5	2	0	2	1	3	5	1	0	2	1	4	6	1	0	3	1	Molecular biology of the cell (alberts), Teach me anatomy, Thinking guide to physiology, Ninja Nerd Lectures, Instant anatomy (Whitaker)	4	3	6	2	5	1	No		1	0	0	0
	812	2020-05-30 10:28:45	Female	19	Undergraduate Entry Year 1	St Andrews	12	5	1	6	1	0	4	0	0	6	0	0	4	0	0	6	0	0	6	0	YouTube and lectures are basically the only sources I uss	2	5	6	1	3	4	Not sure		1	0	0	0
	813	2020-05-30 10:30:57	Female	19	Undergraduate Entry Year 1	Cambridge	8	11	1	6	2	0	0	0	2	6	0	0	0	0	6	6	1	0	0	0	Lange Textbooks, Voet Voet & Pratt, Pubmed, University Lecture Handouts, Wikipedia	1	2	5	4	3	6	No		1	0	0	0
	814	2020-05-30 11:35:48	Female	19	Undergraduate Entry Year 1	Cambridge	4	5	1	6	1	0	1	0	2	6	2	0	1	1	1	6	5	0	1	1	TeachMeAnatomy.com, InstantAnatomy.com, Netter's Anatomy Flashcards	4	2	6	3	5	1	No		1	0	0	0
	815	2020-05-30 11:57:43	Male	19	Undergraduate Entry Year 1	Aston	4	3	4	5	3	1	2	0	2	4	3	1	4	0	3	6	2	2	2	1	Clinical key	1	2	6	4	3	5	No		1	0	0	0
	816	2020-05-30 12:06:10	Male	26	Undergraduate Entry Year 2	Anglia Ruskin	4	7	2	5	2	0	3	1	0	1	5	4	6	1	0	2	6	6	5	0	Osmosis, Capsule, Youtube Medical channels, BMJ best practice, NICE CKS	1	4	6	2	3	5	No		1	0	0	0
	817	2020-05-30 13:34:03	Male	19	Undergraduate Entry Year 1	Cambridge	3	1	1	4	2	0	1	1	0	6	0	0	0	0	0	1	0	0	0	0	voet and voet textbook, molecular biology of the cell textbook, larsens embryology, grays anatomy for students, wikipedia	3	1	6	5	2	4	No		1	0	0	1
	818	2020-05-30 14:42:54	Female	19	Undergraduate Entry Year 1	Cambridge	7	8	6	6	1	0	1	0	0	6	1	0	1	0	0	6	6	0	0	0	TeachMeAnatomy, KhanAcademy	1	2	3	4	5	6	No		1	0	0	0
	819	2020-05-30 16:57:25	Female	21	Undergraduate Entry Year 3	Leeds	1	1	4	6	5	2	4	2	4	6	4	1	3	1	0	5	0	0	0	0	Geekymedics, osce clinical skills handbook,	1	2	4	5	3	6	No		0	1	0	0
	820	2020-05-30 17:43:00	Female	20	Undergraduate Entry Year 3	St Andrews	8	7	5	6	5	1	5	1	5	6	5	1	5	1	6	6	6	1	6	1	Geekymedics, GPNotebook, Medbullets, Macleod’s textbooks, RadiologyMasterclass	1	2	6	5	4	3	No		1	0	0	0
	821	2020-05-30 19:10:34	Male	20	Undergraduate Entry Year 2	Cambridge	2	3	0	6	5	0	5	1	0	6	4	0	1	0	0	6	3	0	1	0	University notes, older students notes, Wikipedia (for small misunderstandings), teach me anatomy, google search	1	5	6	3	2	4	No		1	0	0	0
	822	2020-05-30 20:31:50	Female	21	Undergraduate Entry Year 3	Sheffield	3	2	1	2	3	2	4	2	1	4	4	4	5	6	2	3	0	0	3	5	Geeky medics, Brainscape flashcards, lecture slides, Oxford ha dbooks	1	4	5	2	6	3	No		1	0	0	0
	823	2020-05-30 23:59:51	Female	23	Undergraduate Entry Year 3	Plymouth University-Peninsula School of Medicine	5	1	2	2	3	3	3	0	1	1	6	0	0	1	1	1	2	0	0	0	Oxford Handbook of Clinical Medicine, Oxford Handbook of Clinical Specialties, The Top 100 Drugs, PassMedicine, Geeky Medics	2	5	1	4	3	6	No		1	0	0	0
	824	2020-05-31 02:11:23	Female	19	Undergraduate Entry Year 1	Cambridge	4	1	2	4	3	2	0	0	0	4	2	2	0	0	0	0	0	4	0	0	Instant anatomy, molecular biology of the cell, teach me anatomy, boron and bouleep, cup	5	1	6	3	4	2	No		1	0	0	0
	825	2020-05-31 09:28:08	Male	19	Undergraduate Entry Year 1	Cambridge	9	6	1	3	2	0	1	0	2	3	3	0	3	0	5	6	6	0	6	0	Teachmeanatomy.com, instantanatomy.com, grants biology of cells, boron and b physiology, Grey's anatomy	1	2	3	6	5	4	No		1	0	0	0
	826	2020-05-31 20:48:29	Male	18	Undergraduate Entry Year 1	Sheffield	3	2	1	4	2	0	2	2	1	4	2	0	2	2	0	6	6	0	4	6	Sheffield Med Societies Phase 1 Guide, Sheffield MedSchool powerpoints, Sheffield MedSchool Snatomy Videos, Self-made anatomy flashcards, youtube videos	3	5	6	4	2	1	No		1	0	0	0
	827	2020-06-01 10:19:03	Female	24	Undergraduate Entry Year 6	Edinburgh	2	1	2	2	0	3	1	0	0	3	1	1	0	0	0	2	1	1	0	0	PassMedicine, University powerpoints or handouts, NICE CKS, BMJ Best Practice, my own notes from textbooks (Davidson's, differs according to specialty)	4	2	6	5	3	1	No		1	0	0	0
	828	2020-06-01 10:36:59	Female	24	Undergraduate Entry Year 4	Sheffield	2	7	3	3	0	1	1	0	3	3	0	2	2	1	4	6	0	4	3	1	BMJ best practice website, Oxford Handbook of Clinical Medicine, NICE clinical guidelines and treatment summary, Armando Hasudungan youtube videos, Capsule online questions	4	1	3	6	2	5	No		0	1	0	0
	829	2020-06-01 12:20:25	Male	23	Graduate Entry Year 1	Swansea	3	5	0	5	1	0	1	0	1	3	2	0	3	0	0	3	1	0	4	0	SMILE lectures, Oxford handbook of clinical medicine, Osmosis, Teach me anatomy, NICE CKS	2	6	3	4	5	1	Not sure		0	1	1	0
	830	2020-06-01 13:35:40	Female	22	Undergraduate Entry Year 4	Bristol	7	12	5	1	1	1	0	0	4	2	1	1	1	1	2	4	2	2	1	3	Patient.info professional articles, Illustrated Textbook of Paediatrics, Oxford Handbook of Clinical Medicine, Geeky Medics	2	1	6	3	4	5	No		1	0	0	0
	831	2020-06-01 14:10:48	Female	23	Undergraduate Entry Year 4	Bristol	2	4	0	5	1	1	1	0	1	5	1	2	1	0	2	6	1	1	0	0	PassMedicine, Capsule, GeekyMedics, Oxford Handbook of Clinical Medicine, Radiopaedia	1	3	6	2	4	5	No		0	1	0	0
	832	2020-06-02 10:14:42	Female	28	Undergraduate Entry Year 2	Lancaster	2	1	1	3	1	0	3	1	1	2	1	0	2	3	1	3	0	0	2	1	Oxford handbook, Kumar and Clark, Osmosis, Armando Hussangando, Instagram accounts followed	2	5	6	3	4	1	No		1	0	0	0
	833	2020-06-02 10:50:45	Female	21	Undergraduate Entry Year 2	Lancaster	5	6	2	3	3	0	2	1	2	3	3	1	3	0	5	3	5	0	5	0	Oxford Clinical Handbook, almostadoctor.co.uk, Osmosis videos, 3D Human Anatomy Atlas app, Kumar and Clark Clinical Medicine textbook	1	4	5	2	3	6	No		1	1	0	0
	834	2020-06-02 11:00:05	Female	21	Undergraduate Entry Year 2	Lancaster	5	2	5	2	2	0	1	0	2	4	1	1	3	1	4	5	1	1	6	0	Medical physiology Naish 3rd Ed, osmosis, pulsenotes, Kumar and Clarke,	1	2	4	6	5	3	No		0	1	0	0
	835	2020-06-02 10:59:00	Female	22	Undergraduate Entry Year 2	Lancaster	9	5	2	4	3	4	3	1	0	3	3	0	2	1	0	4	4	2	4	2	patient uk, pulse notes, almost a doctor, zero to finals, teach me anatomy	1	2	6	3	4	5	No		1	1	0	0
	836	2020-06-02 11:45:57	Male	19	Undergraduate Entry Year 2	Plymouth University-Peninsula School of Medicine	5	2	2	4	4	3	2	2	4	2	4	4	4	3	3	1	4	4	4	2	PassMedicine, Principles of Anatomy and Physiology, almostadoctor, ZerotoFinals, Youtube.	2	4	3	6	1	5	Not sure		1	0	0	0
	837	2020-06-02 11:47:30	Male	21	Undergraduate Entry Year 2	Plymouth University-Peninsula School of Medicine	6	3	3	3	3	0	3	1	1	2	4	0	4	2	4	3	5	0	6	2	Armando Huusudagon (YouTube), ninja nerd science (YouTube), Grey’s anatomy for students, teach me anatomy, teach me surgery	3	2	5	1	6	4	No		1	0	0	0
	838	2020-06-02 11:55:10	Male	24	Undergraduate Entry Year 2	Plymouth University-Peninsula School of Medicine	6	7	1	3	3	2	3	1	1	2	3	3	4	2	4	5	6	6	6	4	Smile passmed, bnf, university lots , pubmed	1	2	5	6	4	3	No		1	0	0	0
	839	2020-06-02 12:11:19	Male	21	Undergraduate Entry Year 3	Plymouth University-Peninsula School of Medicine	8	2	1	1	2	2	3	0	0	1	1	2	4	0	1	0	3	3	5	0	Guyton and hall, pathological basis of disease, osmosis, passmed, dirtyusmle	2	5	6	1	3	4	No		1	0	0	0
	840	2020-06-02 12:30:33	Male	25	Undergraduate Entry Year 2	Plymouth University-Peninsula School of Medicine	4	1	4	3	5	5	5	0	2	2	5	5	5	0	1	2	2	3	3	0	Oxford clinical handbook, YouTube videos (osmosis, Armando), passmedicine, SMILE lectures	1	2	5	3	4	6	No		0	1	0	0
	841	2020-06-02 12:29:32	Male	19	Undergraduate Entry Year 1	Lancaster	5	2	4	3	1	0	2	0	3	5	0	0	2	0	6	4	3	0	3	5	Tortora, naish, Macleods, ninja nerd science, uni lectures	6	1	2	5	3	4	No		1	1	0	0
	842	2020-06-02 12:36:46	Female	21	Undergraduate Entry Year 2	Lancaster	3	3	3	4	2	1	1	0	3	4	2	1	0	0	3	6	1	0	0	0	Tortora textbook, Netter's textbook, Netter's flashcards, Teach Me Anatomy website, Upper Year revision PowerPoints,	4	1	2	6	5	3	No		1	0	0	0
	843	2020-06-02 12:55:52	Female	19	Undergraduate Entry Year 1	Lancaster	4	3	3	6	3	0	3	4	6	6	2	0	6	0	5	6	2	0	5	1	Teach me anatomy ,Tortora Medicine, psychology for Medicine , Khanacademy and Armando videos	1	2	4	5	3	6	No		0	1	0	0
	844	2020-06-02 12:58:10	Male	19	Undergraduate Entry Year 2	Lancaster	4	5	3	2	2	0	3	0	4	1	2	0	2	0	6	2	2	0	0	0	Medical Sciences (book) Kumar & Clark's Clinical Medicine (book), Osmosis (youtube channel), DrugBank.ca, neuroscientificallychallenged.com	1	6	5	3	2	4	No		1	0	0	0
	845	2020-06-02 13:03:10	Male	19	Undergraduate Entry Year 1	Nottingham	3	5	1	4	2	0	4	0	1	4	1	0	3	2	0	6	5	0	6	0	Lecture notes, teach me anatomy (website), premade Anki decs, YouTube (channels such as osmosis), Wikipedia	4	2	6	3	5	1	No		0	1	0	0
	846	2020-06-02 13:06:12	Female	19	Undergraduate Entry Year 1	Nottingham	4	2	1	6	2	0	2	0	1	6	3	0	2	0	3	6	5	0	3	0	Teach me anatomy. NICE/BNF. Moore and Agur essential clinical anatomy.	1	2	4	5	6	3	No		0	1	0	0
	847	2020-06-02 13:08:08	Female	19	Undergraduate Entry Year 1	Nottingham	7	11	1	4	4	0	2	0	0	4	4	0	2	0	1	6	6	0	4	1	YouTube videos, teach me anatomy	2	1	6	3	4	5	No		1	0	0	0
	848	2020-06-02 13:15:08	Male	20	Undergraduate Entry Year 1	Nottingham	5	2	4	3	1	0	1	0	5	2	1	0	0	0	5	0	0	0	0	0	Moore and Agur, Teach Me Anatomy, Wikipedia, NHS website, BNF	6	2	5	4	1	3	No		1	0	0	0
	849	2020-06-02 13:44:55	Female	21	Undergraduate Entry Year 2	Anglia Ruskin	4	5	2	2	3	3	2	1	3	3	2	1	1	1	6	6	6	3	6	3	Osmosis, Muirs pathology, netters, Moore’s clinical BMJ best practice	1	3	5	6	2	4	Not sure		1	1	0	0
	850	2020-06-02 13:59:43	Female	20	Undergraduate Entry Year 2	Plymouth University-Peninsula School of Medicine	2	3	0	3	5	5	4	1	0	1	4	4	4	0	6	1	4	3	1	0	Passmed, pulsenotes , bmj best practice, pubmed	2	1	6	3	4	5	No		1	0	0	0
	851	2020-06-02 13:56:11	Female	19	Undergraduate Entry Year 1	Nottingham	2	6	3	4	2	0	0	0	2	5	4	0	1	0	3	6	5	0	1	0	TeachMeAnatomy, Moore and Agur Essential Clinical Anatomy textbook, NHS website, BNF online, 3D anatomy	1	3	5	4	2	6	No		1	0	0	0
	852	2020-06-02 14:04:17	Female	19	Undergraduate Entry Year 1	Nottingham	5	2	1	6	0	0	1	0	1	0	0	0	1	0	0	0	0	0	0	0	Moore and agur anatomy Teach me anatomy	1	4	5	2	3	6	No		1	0	0	0
	853	2020-06-02 14:04:22	Female	18	Undergraduate Entry Year 2	Nottingham	2	3	1	5	0	1	0	1	1	5	1	2	1	2	1	4	1	2	0	3	Kenhub, 5th year pre made notes, moore and agur anatomy textbook, powerpoints, question banks	3	1	6	4	2	5	No		0	1	0	0
	854	2020-06-02 14:29:42	Female	23	Graduate Entry Year 2	Plymouth University-Peninsula School of Medicine	3	4	4	1	5	5	6	5	4	2	5	5	5	5	4	0	4	4	5	5	Pass medicine, khans academy, osmosis,	1	5	6	3	2	4	No		1	0	0	0
	855	2020-06-02 14:33:57	Female	19	Undergraduate Entry Year 1	Nottingham	4	8	2	5	2	0	1	0	2	5	0	0	3	0	6	6	6	0	5	0	Textbook. Youtube. TeachMeAnatomy	1	3	6	2	4	5	No		1	0	0	0
	856	2020-06-02 15:37:53	Female	19	Undergraduate Entry Year 1	Plymouth University-Peninsula School of Medicine	11	8	1	5	1	1	1	0	2	6	1	1	1	0	2	6	1	1	1	0	SMILE. Sherwoods textbook. Clinically orientated anatomy. Pass med. Powerpoints.	4	1	5	6	3	2	No		1	0	0	0
	857	2020-06-02 15:45:31	Female	19	Undergraduate Entry Year 1	Lancaster	9	5	5	4	2	1	1	1	5	4	2	2	1	1	6	3	4	3	2	6	Naish (textbook) Moore’s (textbook) Netters (flash cards) Teach me Anatomy (website) Grays (textbook)	4	1	3	2	6	5	No		0	1	0	0
	858	2020-06-02 15:52:06	Female	19	Undergraduate Entry Year 1	Nottingham	3	1	3	4	1	0	1	1	0	1	0	0	0	1	0	0	0	0	2	2	Moore & Agur,	1	3	4	5	2	6	No		0	1	0	1
	859	2020-06-02 15:55:07	Female	19	Undergraduate Entry Year 1	Lancaster	7	3	6	6	1	1	4	0	6	6	0	2	4	0	5	6	0	0	6	0	naish medical science, khan academy, crash course, netters flash cards, teach me anatomy	3	2	5	4	1	6	No		1	1	0	0
	860	2020-06-02 16:05:21	Female	24	Undergraduate Entry Year 1	Nottingham	2	4	4	4	4	1	4	0	2	3	3	0	0	0	6	6	3	6	3	6	First Aid for the USMLE Step 1	1	4	5	2	3	6	No		1	0	0	0
	861	2020-06-02 16:34:10	Male	18	Undergraduate Entry Year 1	Nottingham	2	1	3	4	0	0	1	0	0	6	0	0	0	0	0	1	0	0	0	0	Lecture slides, acland anatomy, Moore essential clinical anatomy	2	1	3	6	5	4	No		1	0	0	0
	862	2020-06-02 16:55:53	Male	20	Undergraduate Entry Year 2	Plymouth University-Peninsula School of Medicine	2	4	2	1	1	1	2	1	0	1	0	1	1	0	0	3	1	2	4	1	osmosis. armando (youtube). passmed. zerotofinals. bmjbestpractice	2	4	5	1	3	6	No		1	0	0	0
	863	2020-06-02 17:19:37	Male	40	Undergraduate Entry Year 2	Lancaster	4	3	3	2	2	4	3	1	2	2	2	2	2	2	6	6	6	6	6	6	Tortora and Dereckson text book. Osmosis. Khan Academy, Naish, Oxford Clinical Handbook	3	1	6	5	4	2	No		1	0	0	0
	864	2020-06-02 14:21:48	Female	21	Undergraduate Entry Year 2	Nottingham	7	7	1	5	1	0	1	0	0	6	0	0	0	0	0	6	0	0	0	0	N/A	1	5	6	4	2	3	No		1	0	0	0
	865	2020-06-02 17:53:05	Male	19	Undergraduate Entry Year 1	Sheffield	3	2	3	3	2	0	2	2	3	3	3	0	2	2	4	4	6	0	2	3	Vanders Physiology, Wikipedia, TeachMeAnatomy, University Online Library, Steven and Lowe Histology, University Provided Information	1	4	2	5	3	6	No		1	0	0	0
	866	2020-06-02 18:34:36	Female	19	Undergraduate Entry Year 1	Plymouth University-Peninsula School of Medicine	3	4	3	5	3	0	1	0	1	4	4	0	2	0	3	5	6	0	2	0	Uni supplied material, Osmosis, Guyter&Hall, Netter's Anatomy,NHS website.	1	2	4	6	3	5	No		1	0	0	0
	867	2020-06-02 18:44:56	Female	19	Undergraduate Entry Year 1	Plymouth University-Peninsula School of Medicine	4	2	2	4	5	2	3	1	1	4	2	0	1	1	0	4	5	0	5	6	Netters clinical anatomy. Geeky medics. YouTube. LSRC links. Physiology at a glance	1	5	6	3	4	2	No		1	0	0	0
	868	2020-06-02 18:43:26	Female	18	Undergraduate Entry Year 1	Plymouth University-Peninsula School of Medicine	4	3	2	3	4	0	1	1	1	5	2	0	3	1	0	6	4	0	2	2	Teach me anatomy, teach my physiology, osmosis, Kumar and Clarke’s book of clinical medicine, PubMed	1	5	6	4	2	3	No		1	0	0	0
	869	2020-06-02 19:24:43	Female	20	Undergraduate Entry Year 1	Lancaster	6	7	4	6	4	0	5	3	2	6	4	0	6	1	1	6	5	0	2	0	Teachmeanatomy, medical sciences, teachmephysiology, khan academy	5	1	6	2	3	4	No		1	0	0	0
	870	2020-06-02 19:42:17	Female	19	Undergraduate Entry Year 1	Plymouth University-Peninsula School of Medicine	3	2	1	6	1	0	3	0	1	6	1	0	3	0	1	6	1	1	6	0	Amando hasudungan (YouTube), primo (university access to resources), osmosis, Khan academy	2	1	5	4	6	3	No		1	0	0	0
	871	2020-06-02 19:51:47	Female	20	Undergraduate Entry Year 1	Plymouth University-Peninsula School of Medicine	2	1	1	3	5	0	4	0	0	0	1	0	6	0	0	1	1	0	6	0	YouTube: Armando Hasudungan, Kahn Academy, Quizlet	3	4	6	2	1	5	Not sure		1	0	0	0
	872	2020-06-02 20:00:10	Female	19	Undergraduate Entry Year 1	Plymouth University-Peninsula School of Medicine	3	1	2	1	0	0	3	0	2	1	0	0	0	0	3	0	0	0	0	0	Atlas of human anatomy, oxford handbook of clinical medicine	1	4	6	5	2	3	No		1	0	0	0
	873	2020-06-02 21:24:18	Female	18	Undergraduate Entry Year 1	Lancaster	7	9	4	4	5	0	4	1	4	4	5	0	5	0	6	4	6	0	3	0	Netters flashcards, Nasih textbook, Tortora textbook, grays anatomy flashcards, gordis epidemiology	2	3	6	5	4	1	No		1	0	0	0
	874	2020-06-02 21:52:34	Female	19	Undergraduate Entry Year 1	Sheffield	3	2	1	4	5	5	2	1	1	4	5	3	1	1	1	5	2	2	3	1	Osmosis, sheffield peer teaching society powerpoint, teach me anatomy, netters anatomy colouring book, vanders physiology	1	5	6	3	2	4	No		1	0	0	0
	875	2020-06-02 22:02:01	Male	21	Undergraduate Entry Year 1	Plymouth University-Peninsula School of Medicine	6	4	2	6	1	1	1	1	0	6	2	0	2	2	0	6	3	1	3	5	TeachmeAnatomy, Grey’s anatomy flash cards, geeky medics,	2	1	4	3	6	5	No		1	0	0	0
	876	2020-06-02 23:05:19	Male	19	Undergraduate Entry Year 1	Plymouth University-Peninsula School of Medicine	1	1	0	0	0	0	0	0	0	0	0	0	0	0	0	0	0	0	0	0	Kumar and Clark's Clinical Medicine	6	1	2	4	5	3	No		1	1	0	0
	877	2020-06-03 00:21:05	Female	20	Undergraduate Entry Year 1	Plymouth University-Peninsula School of Medicine	11	11	6	6	6	0	2	0	1	6	6	0	3	0	0	6	6	0	1	0	Guyton and Hall books, Sherwell’s physiology, teach me anatomy	1	2	5	3	6	4	No		1	0	0	0
	878	2020-06-03 08:14:59	Female	21	Undergraduate Entry Year 3	Plymouth University-Peninsula School of Medicine	4	3	5	5	3	5	3	0	2	1	3	5	5	1	1	1	3	5	5	2	Pastest, Revision Mindmaps for medical students, Zero to Finals, SMILE Online Lectures, AMBOSS	1	5	6	4	3	2	No		1	0	0	0
	879	2020-06-03 09:40:57	Female	19	Undergraduate Entry Year 1	Liverpool	3	1	1	4	3	0	0	0	1	3	4	0	0	0	2	3	5	0	0	0	Khan Academy, teach me anatomy/physiology	2	3	6	4	1	5	No		1	0	0	0
	880	2020-06-03 09:40:33	Female	21	Undergraduate Entry Year 2	Liverpool	3	6	1	6	3	1	1	1	0	3	6	6	5	1	0	6	2	4	4	0	Osmosis, PassMed, Amboss, book of clinical medicine, NHS Website	2	1	4	6	5	3	No		1	0	0	0
	881	2020-06-03 09:40:00	Female	22	Undergraduate Entry Year 4	Liverpool	2	2	1	4	4	4	0	0	0	2	3	5	0	0	0	1	0	2	0	0	BMJ best practice, pass medicine for finals	3	1	5	4	2	6	No		0	1	0	0
	882	2020-06-03 09:42:18	Female	19	Undergraduate Entry Year 1	Liverpool	2	1	1	5	2	0	2	0	0	5	3	0	4	0	0	3	3	0	2	0	Teach me anatomy and teach me physiology	1	4	6	2	5	3	No		0	1	0	0
	883	2020-06-03 09:44:57	Female	19	Undergraduate Entry Year 1	Liverpool	2	1	0	6	1	0	1	0	0	6	1	0	1	0	0	3	0	0	0	0	N/a	3	4	6	2	1	5	No		1	0	0	0
	884	2020-06-03 09:52:16	Female	21	Undergraduate Entry Year 3	Leicester	4	9	1	2	3	3	2	0	2	3	4	4	3	0	1	3	6	6	4	0	Patient.Info, Teach Me Surgery, Geeky Medics, PassMed	3	1	4	5	6	2	No		1	0	0	0
	885	2020-06-03 09:51:00	Female	19	Undergraduate Entry Year 1	Liverpool	5	4	2	5	4	2	3	1	3	2	4	4	4	2	6	4	6	6	2	1	One 2 one medicine, Lipincotts physiology, Grey's anatomy flashcards, clinical key, kumar and clarke	1	5	6	3	2	4	No		1	1	0	0
	886	2020-06-03 09:45:23	Female	20	Undergraduate Entry Year 3	Leicester	4	5	1	3	4	0	1	0	2	3	4	0	2	1	2	4	6	0	3	0	Bmj best practice, NICE CKS, teachmesurgery, teachmeanatomy, passmedicine	1	4	6	2	3	5	No		1	0	0	0
	887	2020-06-03 09:53:04	Female	20	Undergraduate Entry Year 1	Leicester	3	1	0	5	5	0	4	0	0	4	2	0	3	0	0	6	0	0	3	0	YouTube, university made resources, teach me anatomy, medical dictionary, Mayo clinic	1	3	5	4	2	6	No		1	0	0	0
	888	2020-06-03 09:55:19	Male	24	Undergraduate Entry Year 1	Leicester	4	2	1	5	1	1	1	2	1	5	1	0	1	1	0	6	0	0	0	2	Blackboard; wikipedia; nhs website; brainscape flashcards app; the guardian website	1	6	4	2	5	3	No		1	0	0	0
	889	2020-06-03 09:52:00	Male	19	Undergraduate Entry Year 1	Leicester	6	4	1	6	2	2	1	1	0	6	0	1	1	0	0	6	1	2	0	1	Complete anatomy, info provided by uni, YouTube videos, teach me anatomy	2	1	4	6	3	5	No		1	1	0	0
	890	2020-06-03 09:55:37	Male	20	Undergraduate Entry Year 1	Leicester	4	1	1	5	0	0	1	1	3	2	0	0	2	2	2	4	0	0	2	2	Lippincotts illustrated review, journal.medizzy.com, www.ncbi.nlm.nih.gov, plumbed, lectures	3	2	1	5	4	6	No		1	0	0	0
	891	2020-06-03 10:21:29	Female	21	Undergraduate Entry Year 3	Liverpool	1	3	0	5	1	0	0	0	0	3	3	1	1	0	0	4	5	1	1	0	Osmosis, nice guidelines, dermnet, osce stop, geeky medics	1	5	6	4	3	2	No		1	0	0	0
	892	2020-06-03 10:42:04	Female	18	Undergraduate Entry Year 1	Liverpool	5	8	2	5	6	5	2	5	2	5	4	5	3	5	2	4	6	6	2	4	Teach me anatomy, geek medics, Ken hub	1	2	4	3	5	6	No		1	0	0	0
	893	2020-06-03 10:49:26	Female	18	Undergraduate Entry Year 1	Liverpool	3	4	1	4	2	0	2	0	1	4	2	2	2	0	1	6	2	3	1	0	Khan academy, tortora, grays anatomy flash cards, quizlets, one 2 one medicine pre-clinical guide	1	2	5	6	3	4	No		0	1	0	0
	894	2020-06-03 12:30:29	Female	20	Undergraduate Entry Year 2	Plymouth University-Peninsula School of Medicine	7	3	3	5	2	0	3	2	2	3	2	0	2	3	3	2	3	0	1	2	Greys anatomy, Armando (YouTube), osmosis (YouTube), google scholar, geeky medics	1	3	5	2	4	6	No		1	1	0	0
	895	2020-06-03 12:58:09	Male	21	Undergraduate Entry Year 2	Plymouth University-Peninsula School of Medicine	3	2	2	1	4	1	1	1	0	0	6	1	1	1	0	0	4	1	0	4	Radiopaedia, BMJ best practice, passmed, oxford clinical handbook, Instagram medical pages	4	2	3	5	6	1	No		1	1	0	0
	896	2020-06-03 13:06:51	Female	18	Undergraduate Entry Year 1	Aston	2	1	2	4	3	0	1	0	1	4	3	0	0	0	2	4	3	0	0	0	Gray's anatomy, Clinically Orientated anatomy, Teachmeanatomy, Underwood's pathology, CVphysiology	1	4	6	2	3	5	No		1	0	0	0
	897	2020-06-03 13:23:14	Female	20	Undergraduate Entry Year 3	Sheffield	1	1	0	3	4	1	4	0	0	3	3	0	4	1	1	4	3	0	4	1	Oxford Clinical Handbook, university lectures,	2	1	6	3	5	4	No		0	1	0	0
	898	2020-06-03 13:23:24	Female	19	Undergraduate Entry Year 2	Aston	3	5	1	5	2	1	2	1	1	5	2	1	2	2	1	6	3	1	3	6	Nice cks, bnf, mayoclinic, Oxford clinical handbook, clinical anatomy app	1	3	4	6	5	2	No		1	0	0	0
	899	2020-06-03 13:27:08	Female	19	Undergraduate Entry Year 1	Sheffield	2	2	1	3	1	0	3	1	2	1	2	0	2	1	4	2	2	0	4	2	Vanders physiology , Medscape , Teachme anatomy , Ninjanerdscience , University resources	2	4	5	3	6	1	No		1	0	0	0
	900	2020-06-03 13:29:20	Male	20	Undergraduate Entry Year 1	Sheffield	3	2	0	6	1	0	1	0	0	6	1	0	1	0	0	5	0	0	3	0	Vanders, TeachmeAnatomy, TeachmePhysiology,	1	4	6	5	3	2	Not sure		1	1	0	0
	901	2020-06-03 13:28:16	Female	19	Undergraduate Entry Year 1	Sheffield	4	7	2	5	1	0	0	0	3	5	2	0	0	0	6	6	2	0	0	0	Vanders physiology	3	1	6	5	4	2	No		1	0	0	0
	902	2020-06-03 13:26:47	Female	19	Undergraduate Entry Year 1	Sheffield	3	2	3	6	4	0	1	0	4	3	4	0	3	0	3	6	3	0	3	0	Teach Me Anatomy website, Netters Atlas textbook, Teach Me Physiology website, Vanders Human Physiology textbook, Armando Hasudungan youtube videos	3	2	6	4	5	1	No		0	1	0	0
	903	2020-06-03 13:40:28	Male	20	Undergraduate Entry Year 1	Sheffield	3	5	2	3	1	0	1	1	1	4	1	0	1	2	1	6	3	0	2	3	Vander's physiology, Grey's anatomy, online VLE for university, YouTube, teach me anatomy	1	6	5	3	2	4	No		1	0	0	0
	904	2020-06-03 13:32:40	Female	18	Undergraduate Entry Year 1	Aston	7	4	3	5	4	0	3	2	1	5	3	0	3	2	4	6	5	0	5	2	Mayo clinic, medescape, YouTube(osmosis, and various other video illustrators), NCBI website and lastly Teach me anatomy.	3	1	6	5	2	4	No		1	1	0	0
	905	2020-06-03 13:59:08	Female	25	Undergraduate Entry Year 4	Leicester	2	9	1	1	2	2	0	1	1	4	3	2	1	1	0	6	4	4	1	3	BMJ best practice, CAPSULE, Patient.info, oxford handbook clinical medicine	2	3	5	6	1	4	No		1	0	0	0
	906	2020-06-03 14:19:26	Female	19	Undergraduate Entry Year 1	Sheffield	4	5	2	6	5	0	2	0	3	5	2	0	0	0	2	6	2	0	0	0	Teach me anatomy, Teach me physiology, Sheffield Minerva website and teaching videos	3	2	6	5	4	1	No		0	1	0	0
	907	2020-06-03 14:18:33	Female	20	Undergraduate Entry Year 3	Sheffield	5	4	2	4	4	0	3	1	3	4	3	0	3	0	4	6	6	0	3	0	Osmosis videos on Youtube, Geeky Medics, used SMILE lectures organised by the Uni of Exeter through a facebook group,I'm doing psychiatry at the moment so using Psychiatry: A clinical handbook and the Oxford Handbook of psychiatry.	2	1	4	3	5	6	No		1	0	0	0
	908	2020-06-03 14:22:38	Female	19	Undergraduate Entry Year 1	Sheffield	4	6	1	3	4	1	4	1	2	1	2	2	3	0	3	6	5	5	4	1	Teachmeanatomy, armando husangman (on YT), Vander's human physiology, uni lecture slides	1	5	6	3	4	2	No		1	0	0	0
	909	2020-06-03 14:34:43	Female	18	Undergraduate Entry Year 1	Sheffield	3	2	1	6	1	0	2	0	0	6	0	0	2	0	0	5	0	0	1	0	Teach me anatomy, university uploaded lectures, anatomy booklets from university	5	1	3	6	4	2	No		1	0	0	0
	910	2020-06-03 14:39:34	Female	19	Undergraduate Entry Year 1	Sheffield	2	1	1	1	1	1	1	1	1	1	1	1	1	2	2	6	5	0	4	3	Teach me anatomy (internet site), Jacobs anatomy, the food medic podcast, YouTube, university resources	1	3	5	4	6	2	No		1	0	0	0
	911	2020-06-03 14:45:54	Female	20	Undergraduate Entry Year 1	Sheffield	3	1	3	2	4	1	4	0	1	2	2	1	2	1	1	0	2	0	1	0	Teach me anatomy, Teach me physiology, Drive notes, Gray's anatomy flashcards	1	3	4	5	6	2	No		1	0	0	0
	912	2020-06-03 14:57:21	Male	19	Undergraduate Entry Year 1	Lancaster	7	2	4	3	2	1	1	0	5	4	2	1	1	0	3	3	3	3	3	0	Naish, Ninja Nerd Science, Lectures, Practical Sessions	1	2	5	6	3	4	No		1	0	0	0
	913	2020-06-03 15:06:37	Female	21	Undergraduate Entry Year 3	Sheffield	6	1	5	5	4	1	2	0	4	4	2	0	0	0	0	1	0	0	0	0	Oxford Handbook of Clinical Medicine	4	1	6	5	3	2	No		1	0	0	0
	914	2020-06-03 15:39:20	Female	22	Undergraduate Entry Year 4	Liverpool	1	7	4	4	1	0	0	0	4	1	0	3	0	0	2	0	3	5	0	0	Oxford handbook, pastest, other medical students’ finals notes	3	1	6	5	4	2	Not sure		0	0	1	0
	915	2020-06-03 15:40:27	Female	19	Undergraduate Entry Year 1	Sheffield	5	2	1	5	4	0	3	0	2	6	4	0	3	0	2	6	3	0	1	0	Information provided by the University, teach me anatomy website, Vander's physiology textbook, youtube videos, peer teaching society resources	1	5	4	2	6	3	No		1	1	0	0
	916	2020-06-03 15:31:11	Male	20	Undergraduate Entry Year 1	Lancaster	10	7	4	5	4	6	5	0	1	5	4	6	6	0	0	2	3	6	6	0	Lecturio, Geeky medics, Ninja nerd science, osmosis and teach me anatomy	5	1	4	2	3	6	No		0	1	0	0
	917	2020-06-03 15:59:11	Male	24	Undergraduate Entry Year 3	Sheffield	4	2	2	2	3	3	3	5	2	3	3	3	3	5	4	4	4	4	4	6	Impey's Obs and Gynae 5e; Oxford Handbook of Clinical Medicine; zerotofinals.com; BMJ's Bestpractice; Medicalflashnotes [app]	2	4	3	1	5	6	No		1	0	0	0
	918	2020-06-03 16:00:23	Male	18	Undergraduate Entry Year 1	Aston	2	2	0	6	2	0	0	0	0	6	2	0	0	0	0	6	6	0	0	0	N/A	1	4	2	3	5	6	No		1	0	0	0
	919	2020-06-03 16:16:01	Female	23	Undergraduate Entry Year 2	Anglia Ruskin	4	3	5	5	6	2	6	2	5	4	6	0	6	0	6	6	6	0	6	1	USMLE First Aid, Osmosis	3	1	6	5	4	2	No		1	0	0	0
	920	2020-06-03 16:14:16	Female	19	Undergraduate Entry Year 1	Sheffield	4	6	3	6	5	0	5	2	3	6	5	0	3	5	4	6	5	0	2	6	Lectures, Vander's Human Physiology, Teach me Anatomy, Brainscape and Netter's Anatomy Flashcards	4	1	6	3	2	5	No		1	0	0	0
	921	2020-06-03 16:18:45	Female	39	Undergraduate Entry Year 3	Sheffield	4	4	3	4	1	1	1	1	3	3	2	1	1	1	2	1	5	1	1	0	Kumar & Clarke Clinical Medicine, patient.info, Oxford Handbook of Clinical Medicine, Sam Webster's anatomy YouTube channel, Macleod's Clinical Examination	3	1	2	4	5	6	No		1	0	0	0
	922	2020-06-03 16:19:27	Female	20	Undergraduate Entry Year 2	Sheffield	2	1	3	3	3	0	1	0	3	3	3	0	1	0	0	0	0	0	0	0	Oxford Handbook of Clinical Medicine, Kumar & Clark's Clinical Medicine, Osmosis, BNF, Geeky Medic	1	4	6	2	5	3	No		0	1	0	0
	923	2020-06-03 16:55:34	Female	18	Undergraduate Entry Year 1	Sheffield	3	2	1	6	2	0	1	0	0	6	2	0	0	0	0	6	3	0	0	0	TeachMeAnatomy, TeachMePhysiology, Gray's Anatomy, YouTube pages that explain physiology, Brainscape	1	5	6	4	2	3	No		1	0	0	0
	924	2020-06-03 17:08:11	Female	36	Undergraduate Entry Year 3	Sheffield	2	2	3	3	3	0	0	0	4	3	2	0	0	0	5	5	4	0	0	0	NICE CKS	4	1	2	6	5	3	No		0	1	0	0
	925	2020-06-03 17:51:31	Female	19	Undergraduate Entry Year 1	Sheffield	3	4	0	3	3	0	4	4	0	4	2	0	4	2	0	6	4	0	3	3	C.anatomy 20 app, dr najeeb YouTube videos, handwritten tutorials YouTube videos, osmosis YouTube videos	1	6	5	3	2	4	No		1	0	0	0
	926	2020-06-03 18:15:06	Female	20	Undergraduate Entry Year 2	Aston	3	8	3	5	5	0	1	0	4	5	5	0	1	0	6	6	6	0	5	0	Teach me anatomy, grays anatomy, smells neuroanatomy, barrs, Moore's clinical anatomy	1	3	2	4	5	6	No		1	0	0	0
	927	2020-06-03 18:47:17	Female	19	Undergraduate Entry Year 1	Liverpool	4	5	0	6	1	3	3	3	0	5	1	3	3	3	0	6	1	3	3	4	1. university content that they provide 2. youtube videos such as khan academy 3. teachmeanatomy 4. univeritys anatomy sources 5.quizlet	1	3	4	6	5	2	No		1	0	0	0
	928	2020-06-03 19:36:03	Female	24	Undergraduate Entry Year 2	Anglia Ruskin	4	7	4	1	3	1	5	5	2	2	3	3	6	5	4	2	6	3	6	6	Passmedicine, osmosis, ninjanerds zerotofinals	2	4	5	1	3	6	No		0	1	0	0
	929	2020-06-03 20:11:29	Male	24	Undergraduate Entry Year 5	Sheffield	1	2	0	5	6	5	5	0	0	3	6	0	6	1	0	1	5	1	6	1	SMILE learning has been an excellent page	4	3	6	1	2	5	No		0	1	0	0
	930	2020-06-03 21:16:22	Female	20	Undergraduate Entry Year 2	Sheffield	2	4	2	2	4	0	1	0	2	1	5	0	2	0	2	0	4	0	1	0	Almostadoctor.co.uk; pulsenotes.co.uk; Underwood's pathology; zero to finals textbook; teachmeanatomy.co.uk	1	4	6	2	3	5	No		1	0	0	0
	931	2020-06-03 21:25:24	Male	22	Undergraduate Entry Year 3	Sheffield	3	5	3	4	3	0	0	1	3	4	3	0	0	0	6	6	5	0	0	0	oxford handbook of clinical specialities, nice cks, patient.info.com, impey and child obs and gynae	2	1	3	6	5	4	No		0	1	0	0
	932	2020-06-03 21:50:41	Female	20	Undergraduate Entry Year 1	Aston	2	1	1	3	4	0	3	0	1	6	1	2	4	0	1	6	3	0	3	0	Amboss.com	1	4	5	2	3	6	No		1	0	0	0
	933	2020-06-03 23:08:47	Female	20	Undergraduate Entry Year 1	Sheffield	1	2	1	3	5	0	3	1	1	5	3	0	2	0	0	2	4	0	1	0	Teachmeanatomy.com, 2 minute neuroscience YouTube videos, osmosis YouTube video, KenHub,	1	5	6	2	3	4	No		1	1	0	0
	934	2020-06-04 00:28:11	Female	20	Undergraduate Entry Year 2	Sheffield	4	7	2	6	1	1	0	0	2	6	1	1	0	0	1	6	1	0	0	0	Personal notes, lecture slides, geekymedics.com, Kumar and Clarke's clinical medicine, Oxford handbook of clinical medicine	2	1	6	3	5	4	No		1	1	0	0
	935	2020-06-04 07:59:59	Female	19	Undergraduate Entry Year 1	Nottingham	4	3	1	5	2	2	2	1	0	4	3	3	3	2	1	4	6	6	5	3	Teach me Anatomy.com, Kenhub.com, armando hasudungan (youtube), Netter's Anatomy Flashcards	1	5	6	3	2	4	No		1	0	0	0
	936	2020-06-04 09:15:13	Female	19	Undergraduate Entry Year 1	Sheffield	6	4	3	3	2	0	1	0	4	3	2	0	2	0	5	5	3	0	1	0	TeachMeAnatomy website, Vanders Human Physiology textbook, Armando Husudungan YouTube, Jacob's Human Anatomy, shared google drive for our year group	4	5	6	2	3	1	No		1	0	0	0
	937	2020-06-04 09:50:48	Female	19	Undergraduate Entry Year 1	Sheffield	4	5	1	5	4	0	2	0	2	3	3	0	3	0	1	2	6	0	3	0	TeachMeAnatomy website, TeachMePhysiology website, brainscape flashcards, BNF NICE, Vander's Physiology textbook	3	4	6	5	1	2	No		1	0	0	0
	938	2020-06-04 10:53:10	Female	19	Undergraduate Entry Year 1	Sheffield	2	1	0	6	0	0	0	0	0	6	0	0	0	0	0	1	0	0	0	0	.	2	1	4	5	3	6	No		0	1	0	0
	939	2020-06-04 11:03:14	Female	24	Graduate Entry Year 2	Swansea	1	3	0	3	0	6	4	0	0	2	0	6	5	5	0	6	0	6	5	4	Passmedicine, Osmosis, SMILE lectures	1	4	2	5	3	6	No		1	0	0	0
	940	2020-06-04 11:04:48	Female	25	Graduate Entry Year 3	Swansea	2	1	2	4	1	3	2	1	0	3	2	3	3	2	0	3	4	5	3	1	BMJ best practice, passmedicine, YouTube	2	5	6	3	4	1	No		1	0	0	0
	941	2020-06-04 11:04:54	Female	24	Undergraduate Entry Year 2	Swansea	1	3	1	1	0	4	3	0	0	2	0	4	3	2	0	4	0	6	4	2	Passmed, osmosis videos, SMILE online lectures	1	3	6	4	2	5	Not sure		1	0	0	0
	942	2020-06-04 11:09:09	Female	28	Graduate Entry Year 2	Swansea	3	2	1	1	3	3	3	0	0	2	2	2	3	3	1	2	3	1	3	1	Tutorials in Differential Diagnosis, Passmed, Capsule, Osmosis, Doctors.net	1	6	3	2	5	4	No		1	0	0	0
	943	2020-06-04 11:08:06	Female	21	Graduate Entry Year 1	Swansea	3	3	2	6	6	0	1	0	2	6	6	0	1	0	6	6	6	0	0	0	NICE, PubMed, NHS website, Who, At a Glance Books	2	1	6	3	5	4	No		1	0	0	0
	944	2020-06-04 11:10:51	Female	19	Undergraduate Entry Year 1	Sheffield	3	5	2	2	4	0	2	1	3	2	4	0	1	0	3	5	5	0	0	0	Snell's clinical anatomy, teachmeanatomy, teachmephysiology, vander's human physiology, Greys anatomy atlas	1	4	3	6	5	2	No		1	0	0	0
	945	2020-06-04 11:11:08	Female	25	Graduate Entry Year 2	Swansea	3	4	1	3	3	4	1	1	1	3	3	3	4	2	4	6	6	4	6	6	Smile lectures, Instagram mcq, oxford handbook,	1	6	3	4	2	5	No		1	0	0	0
	946	2020-06-04 11:15:03	Female	37	Graduate Entry Year 3	Swansea	1	3	1	4	0	4	1	1	1	4	0	3	1	2	1	3	1	1	2	2	Top 100 drugs, patient.uk, NHS direct, Passmed, university learning materials	2	5	6	4	3	1	No		1	0	0	0
	947	2020-06-04 11:14:50	Female	19	Undergraduate Entry Year 1	Sheffield	2	1	1	4	1	0	1	2	2	4	0	0	1	3	1	5	1	0	0	3	Brainscape, Teach me anatomy, Teach me physiology, Uni powerpoints, Colouring anatomy books	1	4	6	2	3	5	No		0	1	0	0
	948	2020-06-04 11:26:35	Female	29	Graduate Entry Year 3	Swansea	1	1	3	2	1	0	2	1	1	2	1	0	3	2	1	2	1	0	1	1	Twitter, YouTube, nejm online, bnf, University resources	2	4	6	3	1	5	No		1	0	0	0
	949	2020-06-04 11:26:54	Female	24	Graduate Entry Year 2	Swansea	7	8	3	3	3	4	5	1	2	2	4	6	2	1	0	2	3	6	4	0	Osmosis (paid), zerotofinals, Oxford Clinical Medicine book, almostadoctor	1	5	6	2	3	4	No		1	0	0	0
	950	2020-06-04 11:27:52	Female	32	Graduate Entry Year 1	Swansea	2	3	2	4	1	0	1	1	2	3	4	0	2	1	3	5	6	0	1	2	SMILE lectures, Passmed, pulse notes (the free material), gray's anatomy - book, ecg made easy - book	2	1	3	4	6	5	No		1	0	0	0
	951	2020-06-04 11:45:32	Male	31	Graduate Entry Year 1	Swansea	7	4	3	5	1	0	1	1	4	4	0	1	2	1	6	6	1	0	2	0	Guyton and Hall, Armando Hassodugan (you tube), Macleoads, Gray's, Ninja science (YouTube)	1	2	5	3	4	6	No		1	0	0	0
	952	2020-06-04 11:53:32	Male	26	Graduate Entry Year 1	Swansea	2	4	2	5	0	0	2	0	2	4	0	0	3	2	2	4	0	0	2	0	SMILE - Sustaining Medical Education In a Lockdown Environment; Sam Webster YouTube Anatomy Videos; Radiopaedia; Gray's Anatomy for Students; Macloed's Clinical Examination	1	3	6	2	4	5	No		1	0	0	0
	953	2020-06-04 12:07:46	Female	33	Graduate Entry Year 3	Swansea	1	1	1	1	1	6	3	2	0	2	2	0	4	5	0	2	2	1	3	4	PassMedicine, Osmosis, SMILE	2	5	6	3	4	1	No		1	0	0	0
	954	2020-06-04 12:13:53	Female	40	Graduate Entry Year 4	Swansea	2	3	2	2	3	2	0	0	0	0	1	0	4	3	3	0	0	0	2	6	Passmed, smile, bmj, gponline, wikipedia	4	1	5	6	2	3	No		1	0	0	0
	955	2020-06-04 12:35:42	Female	20	Undergraduate Entry Year 1	Edinburgh	5	2	1	5	6	3	5	2	0	3	5	4	6	3	0	1	4	2	6	1	Bmj best practise, Armando hasudungan YouTube channel, ninja nerd YouTube channel, greys anatomy, Atkins anatomy website	1	4	6	5	2	3	Not sure		1	0	0	0
	956	2020-06-04 12:38:33	Female	20	Undergraduate Entry Year 2	Edinburgh	7	7	4	6	3	3	3	0	1	3	4	4	4	0	2	3	6	6	6	0	Osmosis, Armando Husudigan YouTube videos, crash course, passmedicine, peerwise	4	1	6	2	3	5	No		1	0	0	0
	957	2020-06-04 12:52:37	Female	27	Graduate Entry Year 1	Swansea	2	4	1	3	1	0	1	1	1	3	2	0	4	3	1	4	1	0	2	2	NHS website	1	2	6	3	4	5	No		1	0	0	0
	958	2020-06-04 12:55:44	Male	26	Graduate Entry Year 1	Sheffield	3	4	1	1	0	2	5	1	0	2	0	3	6	1	0	5	1	6	6	0	Osmosis, Oxford Handbook of Clinical Medicine, Zero to Finals Podcast	1	6	4	2	3	5	Not sure		1	0	0	0
	959	2020-06-04 14:08:37	Male	21	Undergraduate Entry Year 3	University Central Lancashire	2	1	3	3	2	1	3	2	2	4	3	4	4	2	6	2	6	1	3	3	Oxford handbook of Clinical Medicine, Essential Surgery, Teach me obs and gynae, Teach me Surgery, Passmedicine, Zero to Finals	4	3	6	5	2	1	No		1	1	0	0
	960	2020-06-04 14:20:18	Female	20	Undergraduate Entry Year 1	Edinburgh	6	10	1	6	2	0	1	1	3	6	3	0	2	1	5	5	6	0	1	4	Teach me anatomy, Davidson’s principles and practice of medicine, Gray’s anatomy for students, Bmj best practice, geeky medics	3	1	6	5	4	2	No		1	0	0	0
	961	2020-06-04 13:42:15	Female	29	Graduate Entry Year 4	Swansea	2	5	1	4	1	4	1	0	1	4	1	4	1	0	1	6	6	6	2	0	Osmosis, passmed, BNF, wiki,	1	5	6	3	2	4	No		1	0	0	0
	962	2020-06-04 15:26:37	Female	20	Undergraduate Entry Year 2	Edinburgh	4	6	1	4	3	1	2	1	1	6	2	0	2	1	2	6	6	0	4	3	Lecture recordings and slides mainly! I like to annotate these on my iPad. Medical sciences textbook but main textbook used is Davidson's! I subscribed to an online note bank but stopped as I wasn't using it. I also use the USMLE book sometimes because it is condensed and thorough! I like to listen to case based podcasts on spotify if I'm doing something where I can't read or hold a book/laptop e…	4	5	2	3	1	6	No		1	0	0	0
	963	2020-06-04 15:11:15	Female	41	Graduate Entry Year 2	Swansea	5	2	2	2	2	2	2	1	2	4	0	1	2	0	1	5	0	1	2	0	Passmedicine, Macleods clinical examination, Top 100 drugs, Youtube, PubMed	1	3	2	5	6	4	No		1	0	0	0
	964	2020-06-04 15:31:22	Female	20	Undergraduate Entry Year 2	Edinburgh	4	5	1	6	1	1	0	0	4	2	2	0	2	0	6	0	6	0	0	0	gray's anatomy, emery's elements of medical genetics, neuroanatomy by cross and neary, armando hasadungan (youtube), bmj best practice	4	2	1	5	3	6	No		1	0	0	0
	965	2020-06-04 15:33:15	Female	22	Undergraduate Entry Year 3	Lancaster	4	6	2	3	4	0	1	0	1	3	4	0	1	0	5	5	6	0	2	0	Oxford handbook of general practise, OSCEstop, patient.info, Obs/Gynae by Ten Teachers, Teach Me Anatomy	1	4	6	5	3	2	No		0	1	0	1
	966	2020-06-04 15:58:35	Male	46	Graduate Entry Year 3	Swansea	2	2	2	4	3	3	2	0	2	3	3	3	3	0	3	3	2	3	2	0	SMILE, pass med, pass test, ninja nerd science, clinical medicine	1	2	6	3	5	4	No		1	0	0	0
	967	2020-06-04 16:07:47	Female	21	Undergraduate Entry Year 4	Edinburgh	4	10	3	4	2	0	1	0	3	3	3	3	0	0	6	1	6	6	0	0	Davison’s, oxford handbook, passmedicine, BMJ best practice, NICE guidelines/ care summaries	1	2	5	3	4	6	No		1	0	0	0
	968	2020-06-04 16:17:48	Female	20	Undergraduate Entry Year 2	Edinburgh	2	1	1	5	2	2	0	0	1	6	1	0	0	0	0	6	6	0	0	0	Davidson’s principles and practise of medicine, BMJ Best practise website, Mayo clinic website, BNF app, geeky medics website	4	3	5	6	1	2	No		1	0	0	0
	969	2020-06-04 16:24:30	Male	22	Undergraduate Entry Year 1	Hull York	5	1	2	2	3	0	5	1	1	1	2	0	6	1	1	1	5	0	6	3	Youtube channels (Osmosis, armandohasundagan). Apps (BMJ onExam). Journals (Pubmed. Googlescholar)	1	5	4	2	3	6	No		1	0	0	0
	970	2020-06-04 16:57:29	Female	23	Graduate Entry Year 2	Swansea	4	2	2	2	2	2	1	1	2	2	2	2	3	1	2	6	6	4	3	6	Passmed, SMILE lectures, BMJ best practice, radiopaedia, NICE	1	2	5	3	6	4	No		1	0	0	0
	971	2020-06-04 17:36:26	Female	30	Graduate Entry Year 2	Swansea	2	4	1	4	2	1	1	2	1	2	6	1	1	1	0	1	2	6	3	5	SMILE lectures, CoVID Med Ed, BiteMedicine, passmed, CAPSULE (Brighton unversity)	1	4	5	2	6	3	Not sure		0	1	0	0
	972	2020-06-04 19:30:05	Male	20	Undergraduate Entry Year 1	Aston	5	6	2	3	2	0	2	0	2	3	2	0	2	0	6	6	6	0	1	0	/	3	2	4	5	1	6	No		1	1	0	0
	973	2020-06-04 22:56:44	Female	23	Graduate Entry Year 1	Swansea	4	1	1	4	4	2	2	1	2	2	2	0	0	0	6	0	6	0	0	0	BMJ, Cochran’s, JAMA, GP Notebook, NICE	1	5	6	4	2	3	No		1	0	0	0
	974	2020-06-05 06:09:33	Female	21	Undergraduate Entry Year 2	Edinburgh	5	5	5	4	5	0	3	3	5	3	5	0	4	3	6	2	6	0	3	3	BMJ best practise, Davidson’s, Uptodate, Ninja Nerd ( you tube) , Elsevier	1	3	6	2	4	5	No		1	0	0	0
	975	2020-06-05 07:08:08	Female	19	Undergraduate Entry Year 1	Edinburgh	2	5	3	4	3	3	2	0	4	4	3	3	2	0	5	6	3	3	2	0	Davison’s (Textbook) Guyton’s (Textbook) Osmosis.org (Website- I have pprime paid membership) Lecture Slides, Medical Sciences (Textbook), Medical School Society guides (eg RMS cardiology guide, AIMS notes)	1	6	5	3	2	4	No		1	0	0	0
	976	2020-06-05 07:14:39	Prefer not to say	18	Undergraduate Entry Year 1	Edinburgh	5	8	3	4	3	2	2	0	3	4	3	2	1	0	5	6	5	3	2	0	Davidson’s Principle and practice of medicine, Gray’s anatomy for students, osmosis prime, Royal Medical Society Edinburgh notes, pubmed	1	2	5	6	4	3	No		1	0	0	0
	977	2020-06-05 10:30:29	Female	20	Undergraduate Entry Year 2	Sheffield	6	9	2	3	2	0	3	1	2	3	3	0	3	1	5	6	6	0	6	1	BMJ best practice; oxford handbook of clinical medicine; Armando Hasudungan on youtube; Kumar and Clark's clinical medicine; Osmosis	1	2	5	6	4	3	No		1	0	0	0
	978	2020-06-05 11:30:18	Female	19	Undergraduate Entry Year 1	Sunderland	4	5	1	5	3	0	1	0	2	5	1	0	2	0	5	6	1	0	2	0	university resources, nhs choices website, greys anatomy flash cards, greys anatomy student textbook, NICE website	5	1	3	6	2	4	Not sure		1	1	0	0
	979	2020-06-05 11:29:22	Female	19	Undergraduate Entry Year 1	Sunderland	4	3	3	4	2	0	3	0	1	4	2	0	4	0	2	6	3	0	6	0	Gray’s Anatomy (textbook), Armando Hasudungan’s YouTube channel, University powerpoints, university quizzes, Quizlet	1	5	4	2	6	3	No		1	0	0	0
	980	2020-06-05 11:33:39	Female	19	Undergraduate Entry Year 1	Sunderland	10	13	2	6	3	0	4	1	1	6	1	0	4	1	4	6	5	0	6	0	Teach me anatomy, Greys anatomy, YouTube videos (no specific channel), university powerpoints, NHS website	2	1	5	4	3	6	No		1	0	0	0
	981	2020-06-05 11:37:33	Male	18	Undergraduate Entry Year 1	Lancaster	9	7	5	5	2	1	4	0	5	6	4	3	5	0	1	3	0	0	4	0	Naish Medical Science, Guyton and Halls Medical Physiology, Teach me Anatomy, Steven and Lowes Human Histology, Grays Anatomy For students	5	1	4	6	2	3	No		1	0	0	0
	982	2020-06-05 11:35:18	Female	20	Undergraduate Entry Year 1	Sunderland	1	2	4	6	4	0	5	1	3	6	4	0	3	3	3	6	2	0	3	2	Geeky medics, Gray’s Anatomy, CV physiology, mfn medical flash cards, passmedicine	1	4	6	3	2	5	No		1	0	0	0
	983	2020-06-05 11:41:55	Female	19	Undergraduate Entry Year 1	Sunderland	4	7	4	5	6	0	6	3	2	2	6	0	6	6	2	6	6	0	5	5	Grey's Anatomy for students, KhanAcademy, Passmedicine, MedBros on YouTube and KharmaMedic on YouTube	1	3	6	2	5	4	No		1	0	0	0
	984	2020-06-05 11:52:26	Female	23	Undergraduate Entry Year 5	Hull York	5	1	2	2	2	3	2	1	0	0	0	0	0	0	0	0	0	0	0	0	Pass med, Kumar and Clarke	1	4	5	6	2	3	Not sure		0	1	0	0
	985	2020-06-05 11:52:15	Female	20	Undergraduate Entry Year 1	Hull York	8	9	2	5	3	1	4	4	2	5	3	1	4	4	3	5	4	2	4	3	passmedicine.com, teach me anatomy, teach me physiology, berne and levy physiology, complete anatomy	3	1	6	2	5	4	No		1	0	0	0
	986	2020-06-05 11:52:28	Female	26	Undergraduate Entry Year 5	Hull York	1	1	1	1	1	4	1	0	4	0	0	0	1	0	6	6	6	6	2	6	oxford handbook of clinical medicine, passmedicine, uptodate, speciality oriented webinars organised by societies/associations	1	6	5	3	2	4	No		1	0	0	0
	987	2020-06-05 11:57:17	Female	21	Undergraduate Entry Year 3	Hull York	3	5	4	1	4	0	1	0	3	1	3	0	1	0	6	1	6	0	2	0	Amboss, almost a doctor, kumar and clarke, oxford handbook of clinical medicine, osmosis	2	3	4	6	1	5	No		1	0	0	0
	988	2020-06-05 11:55:35	Female	19	Undergraduate Entry Year 2	Hull York	2	4	1	3	4	0	1	1	1	3	4	0	1	1	1	6	6	0	1	6	Pubmed, geeky medics, lab tests online, NHS website, Mayo clinic website	1	3	6	2	5	4	No		1	0	0	0
	989	2020-06-05 11:56:35	Male	23	Undergraduate Entry Year 2	Hull York	3	6	1	4	1	0	3	1	0	4	1	0	3	0	0	6	1	0	5	2	Osmosis, Armando, other student's notes, University lectures, my own notes from teaching	2	3	6	1	4	5	No		1	0	0	0
	990	2020-06-05 11:53:11	Male	28	Undergraduate Entry Year 5	Hull York	7	14	3	3	0	4	2	0	3	3	0	4	3	0	3	3	0	1	6	0	Passmedicine.com, SBAs for the MRCP (Oxford books), MedStudy Course Videos, Goldman-cecil medicine (Lee Goldman), Clinical examinations (O'connor), HYMS resources downloaded from blackboard	5	1	3	6	4	2	Not sure		1	0	0	0
	991	2020-06-05 12:03:41	Female	27	Undergraduate Entry Year 3	Hull York	4	2	2	1	4	3	2	0	1	0	4	1	2	5	2	1	3	4	3	6	Osmosis, passmed, SMILE	1	2	5	6	3	4	No		1	1	0	0
	992	2020-06-05 12:03:58	Female	19	Undergraduate Entry Year 1	Hull York	4	2	1	5	4	0	3	1	2	5	4	0	1	0	5	6	3	0	1	0	Osmosis videos, Khan academy videos, teach me anatomy, Leeds histology, greys anatomy for students	1	4	6	5	3	2	No		1	0	0	0
	993	2020-06-05 12:06:55	Female	19	Undergraduate Entry Year 1	Hull York	2	2	0	4	4	0	3	0	0	4	4	0	3	0	0	6	6	0	2	0	Teach me anatomy and physiology	1	5	6	3	4	2	No		1	0	0	0
	994	2020-06-05 12:05:13	Female	29	Undergraduate Entry Year 4	Hull York	2	3	2	4	2	3	3	0	2	2	3	4	3	4	2	0	2	3	2	6	SMILE, Kumar and Clark, PassMed, BMJ Best Practice, Oxford Handbook of Clinical Medicine	3	5	6	4	2	1	No		1	0	0	0
	995	2020-06-05 12:08:55	Male	18	Undergraduate Entry Year 1	Imperial College London	1	1	0	1	3	3	1	0	0	0	0	0	0	0	0	0	0	0	0	0	Passmed	2	6	1	3	5	4	No		1	0	0	0
	996	2020-06-05 12:01:06	Female	20	Undergraduate Entry Year 1	Hull York	10	6	4	5	6	1	3	1	1	6	6	1	1	0	0	6	5	0	0	0	TeachMePhysiology, TeachMeAnatomy, Haematology (Gary Moore), Kumar and Clarke’s Clinical Medicine, You and Your Hormones	3	1	5	6	2	4	No		0	1	0	0
	997	2020-06-05 12:12:47	Female	22	Undergraduate Entry Year 4	Sheffield	3	6	4	1	2	1	1	0	4	2	2	1	1	0	6	5	6	1	0	0	oxford handbook of clinical medicine, oxford handbook of clinical specialties, BMJ best practice, patient.info, Kumar and Clark's clinical medicine	4	1	5	6	3	2	No		1	0	0	0
	998	2020-06-05 12:03:44	Female	21	Undergraduate Entry Year 3	Hull York	4	10	1	3	4	0	3	1	1	4	4	0	3	1	2	5	3	2	3	1	Passmed, teach me anatomy, osmosis, guyton & hall, university sources	3	4	5	2	1	6	No		1	0	0	0
	999	2020-06-05 12:22:51	Female	18	Undergraduate Entry Year 1	Hull York	5	2	3	4	3	1	4	1	1	5	1	0	5	0	5	6	0	1	3	0	Teach me anatomy, teachme physiology, Kumar and Clarke	5	2	6	3	4	1	No		1	0	0	0
	1000	2020-06-05 12:24:59	Female	21	Undergraduate Entry Year 3	Hull York	3	1	1	3	4	0	1	0	1	3	4	0	0	0	0	1	1	0	0	0	BMJ best practice, osmosis YouTube videos, geeky medics, passmedicine, Oxford clinical handbook	2	1	6	5	4	3	No		1	0	0	0
	1001	2020-06-05 12:28:05	Female	22	Undergraduate Entry Year 4	Hull York	11	8	2	4	0	4	1	0	0	2	0	5	1	0	0	6	0	2	0	0	passmedicine, osmosis, BMJ best practice, Khan academy	1	5	6	4	3	2	No		1	0	0	0
	1002	2020-06-05 12:38:16	Female	18	Undergraduate Entry Year 1	Hull York	2	3	4	3	1	1	1	0	2	1	1	4	4	0	6	6	6	6	6	6	Google scholar, blackboard, PowerPoints	1	2	4	6	5	3	No		1	0	0	0
	1003	2020-06-05 12:53:57	Female	24	Undergraduate Entry Year 6	Hull York	2	3	3	4	2	1	3	4	2	1	0	0	5	3	6	1	1	1	6	4	SMILE lectures, 100 Cases in Paeditrics, RCP medicine podcast, Podmedics (YouTube),	1	6	2	3	4	5	No		1	0	0	0
	1004	2020-06-05 12:54:31	Male	20	Undergraduate Entry Year 1	Sunderland	1	8	1	2	3	0	0	0	4	5	1	0	3	0	6	6	6	0	3	0	Greys anatomy text book 4th edition - university provides PowerPoint lectures - teach me anatomy website -	1	5	6	4	2	3	No		1	0	0	0
	1005	2020-06-05 13:03:50	Male	29	Undergraduate Entry Year 1	Hull York	3	10	6	1	4	0	3	0	4	0	3	0	6	0	3	0	2	0	6	0	Youtube - Ninja Nerd Lectures; Guyton and Hall Companion Textbook; Osmosis; Kumar and Clark Clinical Medicine	2	5	3	4	1	6	No		1	0	0	0
	1006	2020-06-05 13:04:01	Female	19	Undergraduate Entry Year 1	Sunderland	3	7	1	6	2	0	0	1	1	6	1	0	1	1	1	6	3	0	2	2	Grays anatomy Geeky medics khan academy	2	1	6	3	4	5	No		0	1	0	0
	1007	2020-06-05 13:26:29	Female	22	Undergraduate Entry Year 4	Hull York	5	3	1	3	4	4	1	0	1	3	4	4	1	0	0	5	0	0	0	0	Tortora, BMJ best practice, Passmed, NHS website, Osmosis	2	4	6	5	1	3	No		1	0	0	0
	1008	2020-06-05 13:56:28	Male	23	Graduate Entry Year 1	Hull York	6	8	1	6	4	1	1	0	1	6	4	1	1	0	1	6	6	1	1	0	www.teachmeanatomy.info, University blackboard page (inc lecture slides), wikipedia, 'zygote body' for 3D anatomy visualisation, pubmed for specific jorunals	3	5	6	2	4	1	No		1	1	0	0
	1009	2020-06-05 14:04:29	Female	19	Undergraduate Entry Year 1	Hull York	3	2	4	6	1	0	1	0	5	5	1	0	1	0	2	2	2	0	1	0	Guyton & Hall's Medical Physiology, Rang and Dale's Pharmacology, teachmeanatomy.com, teachmephysiology, osmosis	4	3	6	5	2	1	No		1	0	0	0
	1010	2020-06-05 14:29:00	Female	19	Undergraduate Entry Year 2	King's College London	3	9	1	4	1	0	3	0	5	6	6	3	5	3	6	6	6	3	6	6	OHCM, Quesmed, Zero to finals, Passmed, Osmosis	2	5	6	3	1	4	No		1	1	0	0
	1011	2020-06-05 14:29:33	Female	22	Undergraduate Entry Year 3	Sheffield	1	2	1	5	1	0	1	0	1	5	1	0	1	0	2	4	1	0	0	0	Essential Clinical Anatomy, TeachMeAnatomy, Oxford Handbook of Clinical Medicine, Top 100 Drugs, OSCE Cases with Mark Schemes	3	2	6	1	5	4	No		1	0	0	0
	1012	2020-06-05 14:33:30	Male	22	Undergraduate Entry Year 3	Plymouth University-Peninsula School of Medicine	3	1	2	3	1	0	4	1	0	4	0	3	5	2	2	3	1	1	3	1	Osmosis, Armando Hasadungan, BMJ, TeachMeAnatomy, LITFL	1	4	3	5	2	6	No		1	0	0	0
	1013	2020-06-05 14:44:53	Male	27	Undergraduate Entry Year 4	Plymouth University-Peninsula School of Medicine	5	5	2	3	3	2	0	0	3	3	3	3	0	0	6	6	6	6	0	0	NICE CKS, Royal College guidelines, Tortora, kumar and Clarke, Oxford handbooks	5	1	2	3	4	6	No		1	1	0	0
	1014	2020-06-05 14:57:34	Male	19	Undergraduate Entry Year 1	Hull York	3	2	3	4	3	1	1	1	1	4	3	1	2	1	2	4	3	1	2	0	BNF, Rang & Dale’s pharmacology, grays anatomy for students, osmosis, Acklands Acadamy	3	2	5	6	1	4	No		1	0	0	0
	1015	2020-06-05 14:58:41	Female	20	Undergraduate Entry Year 2	Hull York	12	6	1	3	5	0	1	0	0	4	4	0	2	0	1	6	5	0	1	0	Almost a Doctor, Wikipedia, GP Notebook, NCBI, YouTube	1	2	6	4	5	3	No		1	0	0	0
	1016	2020-06-05 15:05:18	Female	23	Undergraduate Entry Year 1	Hull York	2	1	1	6	6	0	6	1	1	6	0	0	6	1	1	3	0	0	5	2	Osmosis, teachmeanatomy, Leeds histology, Khan academy Lecture capture/ slides	1	5	6	2	3	4	No		1	1	0	0
	1017	2020-06-05 15:53:28	Male	22	Undergraduate Entry Year 4	Exeter	4	1	1	1	2	2	0	1	1	1	0	0	1	2	1	1	0	0	1	1	YouTube, passmedicine, oxford medical dictionary, osmosis, geeky medics	2	5	6	3	4	1	No		1	0	0	0
	1018	2020-06-05 15:48:58	Female	19	Undergraduate Entry Year 1	Sunderland	3	5	2	5	1	0	1	0	2	5	1	0	1	0	5	6	3	0	4	0	Teachmeantomy, Gray’s anatomy, drugbank, Neuroanatomy: An illustrated colour text, Moore’s essential clinical anatomy	1	3	6	4	5	2	No		1	0	0	0
	1019	2020-06-05 15:57:34	Female	20	Undergraduate Entry Year 1	Sunderland	4	8	1	4	1	1	3	1	1	4	3	1	3	1	2	6	4	4	6	4	Grays anatomy flashcards, Teach me anatomy, ninja nerd YouTube videos, Ken hub, britanica	1	4	5	3	2	6	No		0	1	0	0
	1020	2020-06-05 15:54:53	Male	19	Undergraduate Entry Year 1	Hull York	7	6	1	5	1	1	2	1	1	6	1	1	3	2	6	6	0	3	2	2	NCBI, my uni online portal, medical society social media posts, RSM/other online webinars, complete anatomy	1	2	5	6	3	4	No		1	0	0	0
	1021	2020-06-05 16:13:59	Female	23	Undergraduate Entry Year 4	Hull York	5	1	1	2	1	2	1	1	0	0	0	1	0	1	0	0	0	0	0	1	Passmed, Oxford Clinical Handbook, Rang and Dale's pharmacology flashcards, YouTube	1	5	6	3	4	2	No		1	0	0	0
	1022	2020-06-05 16:38:42	Female	23	Undergraduate Entry Year 3	Plymouth University-Peninsula School of Medicine	5	4	2	5	4	6	6	5	0	0	4	6	6	6	2	3	6	6	6	6	PassMedicine question bank, Dr Najeeb lectures, osmosis med videos, 0-Finals resources, websites from the TeachMe range	3	1	2	4	6	5	No		1	0	0	0
	1023	2020-06-05 16:43:04	Female	19	Undergraduate Entry Year 1	Hull York	4	2	2	5	1	0	2	0	3	5	1	0	3	0	1	4	5	0	3	0	N/a	1	4	5	6	3	2	No		1	0	0	0
	1024	2020-06-05 16:41:55	Male	20	Undergraduate Entry Year 2	Hull York	5	2	2	5	2	0	2	0	1	5	3	0	1	1	2	4	5	0	1	0	Wikipedia, Teach Me Anatomy, BNF, Fundamentals of Anatomy and Physiology, Muir's Textbook of Pathology.	6	3	1	5	2	4	No		1	0	0	0
	1025	2020-06-05 17:13:43	Female	19	Undergraduate Entry Year 1	Norwich (UEA)	3	2	2	5	3	0	3	1	5	4	6	0	5	6	3	5	6	0	4	2	Passmed, geekymedics, teach me anatomy, bitemedicine, Armando hasungden videos	1	2	3	5	4	6	No		1	0	0	0
	1026	2020-06-05 17:17:31	Male	19	Undergraduate Entry Year 1	Norwich (UEA)	6	4	1	4	1	3	1	1	1	4	1	3	1	1	0	6	1	6	1	1	Powerpoint slides, crash course books, teach me anatomy, pastest, passmedicine	3	1	6	4	2	5	No		1	1	0	0
	1027	2020-06-05 17:31:39	Male	19	Undergraduate Entry Year 1	Sunderland	5	6	1	4	3	0	1	0	1	5	6	0	4	0	1	6	6	0	5	0	TeachMeAnatomy, Khan Academy, Armando Hasadungan, Grey’s Anatomy, TeachMePhysiology	1	3	5	6	4	2	No		1	0	0	0
	1028	2020-06-05 16:22:21	Female	18	Undergraduate Entry Year 1	Norwich (UEA)	3	7	2	4	3	1	2	0	1	3	3	2	3	1	4	5	6	5	6	2	CrashCourse, pulsenotes, BiteMedicine, PassMedicine, Osmosis (YouTube)	1	6	4	3	2	5	No		1	0	0	0
	1029	2020-06-05 17:36:48	Female	20	Undergraduate Entry-Year Not Specified	Norwich (UEA)	3	10	1	4	1	0	3	1	3	3	1	0	3	1	2	6	1	0	5	0	Zero to Finals book, robbins pathology, kumar and clark, university presentations and YouTube videos	4	2	5	1	3	6	No		1	0	0	0
	1030	2020-06-05 18:02:18	Female	18	Undergraduate Entry Year 1	Norwich (UEA)	3	9	2	5	1	0	2	0	2	1	4	0	3	0	6	2	6	0	4	0	Armando on YouTube, crash course book, pass medicine website, NICE, lectures,	1	5	6	4	3	2	No		1	0	0	0
	1031	2020-06-05 18:00:35	Male	23	Undergraduate Entry Year 1	Norwich (UEA)	1	1	2	3	4	0	1	0	3	2	3	3	0	0	4	6	6	0	0	0	Crash course textbooks, osmosis(website), university lectures, medical science textbook, clinical sciences textbook	4	5	1	2	6	3	No		1	1	0	0
	1032	2020-06-05 18:13:39	Male	21	Undergraduate Entry Year 3	University Central Lancashire	1	2	1	0	1	0	1	1	1	1	1	0	2	1	1	2	2	1	2	2	Currently University lectures, passmedicine, youtube osmosis, oxford handbooks	3	5	2	1	6	4	No		1	0	0	0
	1033	2020-06-05 18:17:40	Male	19	Undergraduate Entry Year 2	University Central Lancashire	4	2	0	6	1	0	1	0	0	6	1	0	1	0	0	6	1	0	6	0	UCLan powerpoints	4	2	1	6	5	3	No		1	0	0	0
	1034	2020-06-05 18:39:55	Female	20	Undergraduate Entry Year 3	University Central Lancashire	5	4	3	5	3	1	3	1	5	3	4	1	4	1	4	3	5	1	4	1	Davidson’s (book), Passmedicine, Osmosis	1	4	5	3	2	6	No		1	0	0	0
	1035	2020-06-05 18:52:05	Female	20	Undergraduate Entry Year 3	University Central Lancashire	2	3	1	5	5	0	5	3	4	6	6	0	5	3	5	6	6	0	4	4	Osmosis, Zero to Finals, Passmedicine, Oxford clinical handbooks, geeky medics	1	4	6	3	2	5	No		1	0	0	0
	1036	2020-06-05 18:54:22	Female	20	Undergraduate Entry Year 2	Norwich (UEA)	2	4	1	4	1	0	1	0	2	2	3	0	4	2	2	5	6	6	6	6	BMJ best practice, Davidsons book of medical practice, WebMD, Passmedicine, dermNZ	1	3	6	5	4	2	No		1	0	0	0
	1037	2020-06-05 19:01:46	Male	28	Undergraduate Entry Year 3	University Central Lancashire	2	2	4	3	5	5	3	1	4	1	6	6	4	1	6	2	6	6	3	2	zerotofinals , almostadoctor, Oxford handbooks, pssmedicine, bmjonexam	4	1	3	6	5	2	No		1	0	0	0
	1038	2020-06-05 19:04:03	Male	24	Undergraduate Entry Year 3	University Central Lancashire	5	5	5	6	6	5	5	2	6	6	6	6	6	2	6	6	6	6	4	1	AlmostADoctor, zero to finals, nice cks and bmj	2	4	5	3	1	6	No		1	0	0	0
	1039	2020-06-05 19:18:14	Female	19	Undergraduate Entry Year 2	University Central Lancashire	3	1	3	5	4	1	5	2	4	5	3	3	5	2	2	4	5	4	3	1	Pass medicine	1	2	6	3	4	5	No		0	1	0	0
	1040	2020-06-05 19:16:26	Female	20	Undergraduate Entry Year 1	Norwich (UEA)	4	7	1	5	1	0	1	0	2	4	1	0	0	1	6	6	2	0	1	2	0-5 finals videos and podcasts, Geeky Medics, Crash Course Rheumatology and Orthopaedics	4	3	6	5	2	1	No		1	0	0	0
	1041	2020-06-05 19:17:05	Male	21	Undergraduate Entry Year 2	University Central Lancashire	2	1	1	5	4	0	5	3	0	2	1	0	2	4	3	6	4	1	5	6	Osmosis, access medicine, clinical key, teach me anatomy, bnf	2	3	1	4	5	6	No		1	0	0	0
	1042	2020-06-05 19:31:46	Female	21	Undergraduate Entry Year 2	University Central Lancashire	5	5	2	6	6	0	2	3	4	5	6	0	3	4	6	6	6	0	2	6	Pass medicine, Grays anatomy, Instagram accounts of GPS and foundation doctors	1	2	6	3	4	5	No		1	0	0	0
	1043	2020-06-05 19:33:26	Male	25	Graduate Entry Year 3	University Central Lancashire	5	4	2	3	5	0	1	1	2	4	3	0	1	1	6	6	6	0	6	1	PassMedicine	1	2	4	3	6	5	No		1	0	0	0
	1044	2020-06-05 19:33:04	Female	26	Undergraduate Entry Year 2	Anglia Ruskin	6	15	6	6	2	0	1	0	6	6	2	0	1	0	6	6	6	0	1	0	NCBI, Science Direct, Clinically Oriented Anatomy, Robbins and Cotran Pathological Basis of Disease	3	2	1	4	5	6	No		1	0	0	0
	1045	2020-06-05 19:41:37	Male	21	Undergraduate Entry Year 3	University Central Lancashire	4	6	4	1	5	4	3	1	2	1	5	4	3	2	4	2	6	6	1	0	Passmedicine, teachme series, kumar and Clark textbook, BMJ best practice, Oxford handbooks	2	4	6	5	1	3	No		1	0	0	0
	1046	2020-06-05 20:03:35	Male	19	Undergraduate Entry Year 2	University Central Lancashire	2	3	1	6	1	0	3	0	2	6	2	0	2	0	0	0	0	0	0	0	Janeways immunology, rang and dale pharmacology, access medicine	4	1	6	2	5	3	No		1	0	0	0
	1047	2020-06-05 20:14:51	Female	18	Undergraduate Entry Year 1	Lancaster	2	1	2	1	0	0	1	0	4	0	3	0	0	0	0	0	0	0	0	0	tortora	1	2	6	3	5	4	No		1	0	0	0
	1048	2020-06-05 20:31:04	Male	21	Undergraduate Entry Year 2	University Central Lancashire	1	1	1	6	6	0	6	0	4	2	0	0	4	0	6	0	0	0	5	0	Noted Anatomist, Osmosis, access medicine, teach me anatomy, Khan academy	3	4	5	1	2	6	No		1	0	0	0
	1049	2020-06-05 20:37:13	Male	27	Undergraduate Entry Year 4	Leicester	1	4	0	3	3	1	3	0	0	3	2	1	3	0	0	5	0	1	6	0	Osmosis, geeky medics, patient.info, teachme(anatomy/surgery/obgyn)	2	5	1	3	6	4	No		1	0	0	0
	1050	2020-06-05 21:02:50	Female	23	Undergraduate Entry Year 3	Norwich (UEA)	4	4	4	2	1	1	2	1	4	2	2	1	1	1	6	6	1	0	6	6	Bmj best practice, patient.info (professional articles), clinicalkey student(to search through multiple textbooks at once), zerotofinals medical podcast/website, Armando Hasudungan/osmosis on youtube	1	3	6	4	2	5	No		0	1	0	0
	1051	2020-06-05 21:17:39	Male	19	Undergraduate Entry Year 1	Nottingham	2	2	0	4	3	0	2	1	0	4	3	0	2	0	0	0	0	0	0	0	Teachmeanatomy.com	1	6	4	2	3	5	No		1	0	0	0
	1052	2020-06-05 22:03:28	Male	20	Undergraduate Entry Year 1	Sunderland	4	12	1	4	3	0	2	1	1	4	2	0	2	0	1	4	3	0	3	1	Armando hasudgna biology and medicine videos, passmedicine, grey’s anatomy, university provides lectures	2	4	6	3	1	5	No		1	0	0	0
	1053	2020-06-05 22:12:08	Male	39	Graduate Entry Year 4	Swansea	2	7	2	3	0	3	3	1	5	6	0	5	5	5	5	6	5	6	6	6	Osmosis.com, Wikipedia.com, Passmedicine.com, Clinical Examination Macleod, Oxford Clinical Medicine Hardbooks	6	2	1	5	4	3	No		1	0	0	0
	1054	2020-06-05 23:09:38	Female	19	Undergraduate Entry Year 2	University Central Lancashire	3	2	3	5	4	0	2	1	1	4	5	0	4	1	4	6	6	0	5	2	OSCEstop.com, purposegames.com, ClincalKey, AccessMedicine, Passmedicine, PracticeAnatomy	1	3	6	2	4	5	No		1	0	0	0
	1055	2020-06-05 23:07:50	Female	19	Undergraduate Entry Year 1	Sunderland	5	6	1	6	4	0	3	0	1	6	5	4	4	1	2	6	5	2	6	0	Grays anatomy 3rd edition, pubmed, crashcourse videos on YouTube, Leeds.histology, NHS website,	3	2	6	5	1	4	No		0	1	1	0
	1056	2020-06-05 23:16:36	Female	22	Undergraduate Entry Year 2	Edinburgh	3	2	1	4	5	0	0	0	2	4	5	0	2	0	1	6	6	0	2	0	Quizlet, geekymedics, scienedirect, khan academy,	1	2	6	3	4	5	Not sure		1	0	0	0
	1057	2020-06-05 23:24:28	Female	20	Undergraduate Entry Year 2	University Central Lancashire	8	4	1	6	1	0	1	1	2	2	2	1	4	1	6	6	6	6	6	6	Kumar & Clarke	2	1	4	3	5	6	No		0	1	0	0
	1058	2020-06-05 23:28:30	Female	18	Undergraduate Entry Year 1	Liverpool	3	4	1	6	2	1	1	1	1	3	2	1	3	3	1	3	2	0	2	3	Khan academy on youtube	1	4	6	5	2	3	No		1	0	0	0
	1059	2020-06-05 23:37:03	Male	19	Undergraduate Entry Year 1	Aston	4	6	1	6	2	0	1	1	2	5	2	0	1	0	3	6	2	0	1	0	Ncbi.com, Blackboard, GeekyMedics, mayoclinic.com, MSD Professional Manual	1	2	5	4	3	6	No		0	0	1	0
	1060	2020-06-05 23:35:38	Male	24	Undergraduate Entry Year 3	University Central Lancashire	4	11	1	3	3	6	5	5	1	2	2	6	5	4	0	1	2	6	5	6	Osmosis, Passmedicine, Patient Insimu, Sketchy , Geeky Medics, Radiology Masterclass	1	5	6	3	2	4	No		1	0	0	0
	1061	2020-06-05 22:49:32	Male	19	Undergraduate Entry Year 1	University Central Lancashire	3	6	1	5	1	0	1	1	3	3	3	0	1	1	4	4	4	0	2	2	Netter's Anatomy, Notle Neuroscience, BNF	2	1	4	3	5	6	No		1	1	0	0
	1062	2020-06-05 23:57:13	Female	19	Undergraduate Entry Year 3	University Central Lancashire	2	1	6	3	6	0	1	2	5	1	6	0	1	2	0	0	0	0	0	0	Access medicine, clinical keys, pass medicine, quizlet	2	6	3	5	4	1	No		1	0	0	0
	1063	2020-06-06 00:02:02	Male	18	Undergraduate Entry Year 1	Sunderland	1	9	0	6	1	0	1	0	1	6	1	0	1	0	1	6	1	0	2	0	Crash course, greys anatomy, sunderland canvas	6	1	2	5	3	4	No		1	0	0	0
	1064	2020-06-06 00:05:16	Female	20	Undergraduate Entry Year 1	University Central Lancashire	6	3	2	6	6	0	3	2	3	6	6	0	3	2	0	0	0	0	1	2	Medline, anatomy tv, anatomy flash cards	1	4	6	3	2	5	No		1	0	0	0
	1065	2020-06-06 00:00:18	Female	20	Undergraduate Entry Year 2	Lancaster	5	7	5	1	1	1	1	0	4	3	1	1	1	1	5	5	1	1	2	0	Medical Sciences (Naish), Kumar and Clark, Osmosis (videos), Netters Flashcards and Oxford handbook of clinical medicine	1	2	6	4	3	5	No		1	0	0	0
	1066	2020-06-06 00:15:24	Female	22	Undergraduate Entry Year 3	University Central Lancashire	5	8	2	3	1	3	1	0	1	5	3	5	1	0	0	6	5	5	0	0	NICE CKS, NICE websites, NHS website, PassMedicine, Illustrated Textbook of Paediatrics	3	5	6	1	2	4	No		0	0	1	0
	1067	2020-06-06 00:23:17	Female	29	Undergraduate Entry Year 2	University Central Lancashire	5	3	3	6	2	0	1	0	2	5	1	0	2	0	1	0	1	0	0	0	Janeways Immunology, Tortora Anatomy, medical pharmacology	1	5	6	2	3	4	No		0	0	0	1
	1068	2020-06-06 00:35:37	Female	20	Undergraduate Entry Year 2	University Central Lancashire	4	2	1	5	4	0	5	3	1	5	2	0	4	4	1	4	3	0	4	4	teachme anatomy, access medicine, clinical key, wiley plus	2	3	1	4	5	6	No		1	0	0	0
	1069	2020-06-06 00:42:28	Female	19	Undergraduate Entry Year 2	University Central Lancashire	1	1	0	6	1	3	1	1	1	2	4	0	5	6	0	1	1	0	0	2	Pass medicine	1	2	5	3	6	4	No		0	1	0	0
	1070	2020-06-06 00:58:33	Female	18	Undergraduate Entry Year 1	Hull York	5	9	1	3	5	0	5	1	0	0	5	0	5	5	2	5	5	0	6	6	osmosis, power points, khan academy, text books from eBay	6	1	2	3	4	5	No		0	1	0	0
	1071	2020-06-06 01:11:10	Female	24	Undergraduate Entry Year 3	University Central Lancashire	5	3	2	5	1	1	4	2	3	5	4	6	2	1	2	6	0	6	0	1	Osmosis, pass medicine, Oxford Hand book, illustrated paediatric text book	1	3	4	2	5	6	Not sure		0	0	1	0
	1072	2020-06-06 04:35:05	Male	20	Undergraduate Entry Year 2	University Central Lancashire	4	4	1	2	4	4	2	4	2	2	2	2	2	2	0	6	6	6	6	6	osmosis, lectures, YouTube, etc	1	2	3	4	5	6	No		1	0	0	0
	1073	2020-06-06 04:35:36	Female	19	Undergraduate Entry Year 1	Hull York	6	2	2	6	4	0	3	1	0	6	0	0	1	0	1	3	2	0	0	0	Acland anatomy, geekymedic, osmosis, gp notebook, gp online	1	3	6	2	5	4	No		1	0	0	0
	1074	2020-06-06 04:25:26	Female	23	Undergraduate Entry Year 3	University Central Lancashire	2	9	3	4	0	5	2	1	2	4	0	6	2	0	1	6	0	6	3	0	Passmedicine, Oxford Clinical Handbook, Teach Me Surgery, DirtyUSMLE (Youtube Channel), School recordings	1	4	2	3	6	5	No		1	0	0	0
	1075	2020-06-06 05:17:15	Male	21	Undergraduate Entry Year 1	University Central Lancashire	2	5	1	2	5	0	5	0	0	3	6	0	6	0	0	4	6	0	5	0	Google	3	1	2	6	5	4	No		1	0	0	0
	1076	2020-06-06 07:41:26	Female	19	Undergraduate Entry Year 1	Sunderland	7	9	1	5	1	0	1	1	1	4	1	0	2	0	1	6	4	0	6	0	Greys anatomy book and flashcards, geeky medics, nhs website, complete anatomy (app), Teach me anatomy	3	1	6	2	4	5	Not sure		0	0	0	0
	1077	2020-06-06 08:05:19	Male	21	Undergraduate Entry Year 3	University Central Lancashire	2	3	1	6	1	2	1	0	1	5	1	2	1	0	5	6	1	6	0	0	Oxford Handbook, pass medicine, teach me surgery, capsule, BMJ best practice	5	2	6	3	1	4	No		0	1	0	0
	1078	2020-06-06 10:02:46	Male	27	Undergraduate Entry Year 5	Hull York	7	4	6	4	6	6	6	1	6	4	6	6	6	1	1	1	0	0	0	0	Eureka series, passmedicine	2	1	4	5	6	3	No		1	0	0	0
	1079	2020-06-06 10:17:13	Male	25	Undergraduate Entry Year 6	Hull York	10	3	3	4	5	5	5	1	2	2	4	4	3	0	6	2	5	5	5	0	Passmed, Kumar & Clarke, Oxford Handbook, 100 Clinical Case Series and Osmosis	2	3	1	4	5	6	No		1	0	0	0
	1080	2020-06-06 11:17:28	Male	19	Undergraduate Entry Year 1	Hull York	7	5	4	3	0	0	1	0	4	3	0	0	2	0	6	6	0	0	3	0	Teach me Anatomy, Lab Tests Online, Rang and Dales Pharmacology 6th ed., Netters anatomy of human embryology, Primciples of anatomy & physiology (Tortora) 14th ed.	3	1	5	6	4	2	No		1	0	0	0
	1081	2020-06-06 12:18:23	Male	20	Undergraduate Entry Year 1	Sunderland	7	12	2	4	2	0	2	0	2	5	3	0	2	0	4	6	6	0	6	0	Khan Academy, Geeky Medics, Complete Anatomy, Gray’s Anatomy book and Armando Hasudungan on youtube	1	2	6	4	5	3	No		1	0	0	0
	1082	2020-06-06 14:44:14	Male	21	Undergraduate Entry Year 3	University Central Lancashire	2	1	2	3	3	3	2	1	1	4	4	4	2	2	1	6	5	6	6	3	PowerPoints, textbooks, YouTube vids, practice questions and journals	1	3	6	4	5	2	No		0	1	0	0
	1083	2020-06-06 15:30:25	Female	23	Undergraduate Entry Year 3	University Central Lancashire	4	4	2	5	2	2	4	1	2	4	1	2	4	1	2	4	4	3	4	2	teach me anatomy	4	1	2	5	3	6	No		1	0	0	0
	1084	2020-06-06 15:36:40	Female	19	Undergraduate Entry Year 2	Sheffield	3	1	2	4	2	0	2	1	1	4	3	0	4	2	1	3	2	0	1	4	oxford handbook of ckinical medicine, BNF website, youtube, notes of other students, uni powerpoints	1	5	3	2	6	4	No		1	0	0	0
	1085	2020-06-06 17:17:15	Female	20	Undergraduate Entry Year 2	Norwich (UEA)	1	1	1	5	1	1	2	1	1	2	3	2	1	1	0	0	0	1	0	0	One2one, school lectures and PBL	1	4	6	2	5	3	Not sure		1	0	0	0
	1086	2020-06-06 17:11:20	Female	22	Undergraduate Entry Year 1	Lancaster	9	5	5	3	2	1	3	0	5	1	0	0	3	0	5	5	2	0	5	0	Naish - Medical Sciences, Ninjanerd youtube videos, Tortora anatomy & physiology book, Netters anatomy & physiology flashcards	1	3	4	5	2	6	No		1	0	0	0
	1087	2020-06-06 17:31:20	Male	22	Undergraduate Entry Year 3	University Central Lancashire	6	6	2	1	2	0	2	1	2	0	1	0	2	1	6	1	2	0	3	3	Youtube, Zero to Finals, Geeky Medics, BMJ Best Practice	1	2	5	3	6	4	No		1	0	0	0
	1088	2020-06-06 18:14:29	Female	19	Undergraduate Entry Year 1	Lancaster	1	3	0	6	2	0	3	0	2	1	1	0	3	0	5	3	3	0	3	0	NAISH, Tortora, lecture slides, LUPALs revision lectures, various YouTube channels	2	4	5	3	1	6	No		1	0	0	0
	1089	2020-06-06 18:11:28	Male	18	Undergraduate Entry Year 2	Lancaster	11	4	5	3	3	3	1	0	2	2	4	0	0	0	6	3	6	1	3	0	Tortora, elsevier, medical sciences, Armando hasadungan, NHS website	1	3	5	2	4	6	No		0	1	0	0
	1090	2020-06-06 18:24:41	Female	21	Undergraduate Entry Year 4	Norwich (UEA)	2	3	1	4	4	2	0	0	1	1	4	4	1	0	4	3	6	6	3	0	BMJ Best Pracitce, Passmed, Eureka textbooks, Oxford Handbook, UEA blackboard resources/PBL documents	1	5	6	3	2	4	No		1	0	0	0
	1091	2020-06-06 19:07:59	Female	20	Undergraduate Entry Year 2	Lancaster	5	2	1	1	3	0	3	4	3	2	3	3	3	1	5	5	6	6	5	5	YouTube videos	1	3	2	4	5	6	Not sure		1	1	0	0
	1092	2020-06-06 19:22:19	Female	22	Undergraduate Entry Year 4	Lancaster	5	8	0	1	5	0	5	1	0	2	5	2	0	0	0	1	6	5	0	0	Patient UK, NICE guidelines, PassMedicine, BMJ Best Practice	1	4	5	3	2	6	No		1	0	0	0
	1093	2020-06-06 19:33:06	Male	20	Undergraduate Entry Year 1	Lancaster	2	2	5	2	1	0	1	0	5	3	0	0	2	0	6	3	0	0	5	0	Tutora’s anatomy and physiology, Naish’s medical sciences, Rang and dale Pharmacology, Grays anatomy, Wikipedia, Wheathers Functional histology	1	3	6	2	5	4	Not sure		1	0	0	0
	1094	2020-06-06 19:45:01	Female	21	Undergraduate Entry Year 3	University Central Lancashire	4	1	2	1	4	0	1	2	4	3	4	1	2	3	2	6	6	0	2	6	Passmedicine. Zero to Finals (book, website, and podcast). Geeky Medics. Oxford Handbook.	1	4	6	5	3	2	No		0	1	0	0
	1095	2020-06-06 20:14:08	Female	19	Undergraduate Entry Year 2	Lancaster	6	6	4	1	2	2	2	0	4	1	2	2	2	0	6	2	5	5	6	1	Clinical key, teach me anatomy, Moore’s Clinical Anatomy, YouTube, Peerwise	2	1	4	6	3	5	No		1	0	0	0
	1096	2020-06-06 22:06:20	Female	24	Undergraduate Entry Year 2	Anglia Ruskin	1	8	0	5	6	0	6	3	2	1	6	6	6	6	2	2	6	6	6	6	Bite medicine webinars, SMILE lectures, passmed, osmosis and AMBOSS	4	5	3	2	1	6	No		1	0	0	0
	1097	2020-06-06 22:18:37	Female	21	Undergraduate Entry Year 2	Anglia Ruskin	2	4	1	2	4	0	1	0	0	1	4	3	3	0	0	1	6	6	6	0	Passmed, osmosis + youtube	1	4	5	2	6	3	No		1	0	0	0
	1098	2020-06-06 22:24:03	Male	27	Undergraduate Entry Year 3	Lancaster	2	3	0	1	0	0	6	0	1	1	0	0	6	0	2	2	6	0	6	0	YouTube YouTube YouTube l, geeky medics, oxford handbook	1	5	6	3	4	2	No		1	0	0	0
	1099	2020-06-06 22:25:40	Female	19	Undergraduate Entry Year 1	University Central Lancashire	2	2	2	5	1	0	2	0	2	5	0	0	1	0	1	4	0	0	1	0	None as of now.	1	2	3	4	5	6	No		0	0	0	0
	1100	2020-06-06 22:39:14	Female	21	Undergraduate Entry Year 1	University Central Lancashire	8	1	1	5	1	0	1	1	0	0	0	0	3	5	0	0	0	0	1	6	N/A	3	1	6	4	5	2	No		1	0	0	0
	1101	2020-06-06 22:57:23	Female	19	Undergraduate Entry Year 1	University Central Lancashire	10	9	1	6	3	0	6	0	1	6	2	0	6	0	0	6	6	0	4	0	Khan Academy, quizlet, MedicalStudent, FreebookCenter, Healthline	1	3	6	4	2	5	No		0	1	0	0
	1102	2020-06-06 23:24:11	Female	20	Undergraduate Entry Year 2	University Central Lancashire	4	2	3	5	6	0	4	2	1	3	1	1	1	0	0	1	1	0	0	0	Khan academy, drug bank, amardos pharmacology	3	1	5	2	6	4	No		1	0	0	0
	1103	2020-06-06 23:41:45	Male	19	Undergraduate Entry Year 2	University Central Lancashire	8	7	1	6	5	3	4	0	0	6	5	3	4	0	0	6	5	3	5	0	Passmedicine	1	2	3	5	4	6	No		1	0	0	0
	1104	2020-06-06 23:55:01	Female	20	Undergraduate Entry Year 2	University Central Lancashire	6	8	3	4	3	2	3	1	5	6	4	3	4	2	3	5	3	2	2	1	Anatomy TV, Essentials of Anatomy and Physiology Tortora, Grays Anatomy, Complete Anatomy, Pass Medical	1	2	5	6	4	3	No		1	0	0	0
	1105	2020-06-07 01:24:45	Male	18	Undergraduate Entry Year 1	University Central Lancashire	2	3	4	5	2	1	1	1	4	6	1	0	2	1	2	2	3	1	1	0	Yourube links, medic portals, class powerpoints, medical journals, online textbooks	3	1	2	5	4	6	No		0	0	0	0
	1106	2020-06-07 03:28:54	Female	21	Undergraduate Entry Year 2	University Central Lancashire	6	8	2	5	2	2	2	2	2	5	3	2	2	2	2	6	2	0	1	1	Atlas Antomy, Amboss medicine, 3D thorax, access medicine, Gray’s anatomy	1	4	6	3	2	5	No		1	0	0	0
	1107	2020-06-07 04:25:33	Male	20	Undergraduate Entry Year 2	University Central Lancashire	7	7	1	6	1	0	1	0	2	6	1	0	1	0	3	6	2	1	1	0	BMJ Best Practice, Uptodate, BNF, Oxford Handbooks, NICE	2	1	3	5	6	4	No		0	1	0	0
	1108	2020-06-07 08:26:15	Female	19	Undergraduate Entry Year 1	University Central Lancashire	5	2	4	6	2	0	2	0	3	4	1	0	0	0	5	6	3	1	0	0	BMJ, Clinical Key, Access Medicine, PUBMed,	1	3	4	2	5	6	No		0	0	1	0
	1109	2020-06-07 08:32:11	Female	18	Undergraduate Entry Year 1	University Central Lancashire	3	2	2	5	2	1	2	1	2	5	1	1	2	1	5	5	3	1	3	2	Grey's anatomy, quizlet	1	2	6	3	4	5	No		1	0	0	0
	1110	2020-06-07 11:25:05	Male	20	Undergraduate Entry Year 1	Sunderland	3	4	1	5	3	0	4	1	1	6	1	0	4	1	2	6	1	0	5	1	University lecture slides, Khan Academy, Medicosis Perfectionalis, Armando Hasudungan, Histology Helper	4	5	6	3	2	1	No		1	0	0	0
	1111	2020-06-07 12:49:52	Male	24	Undergraduate Entry Year 5	Lancaster	4	1	3	0	4	1	1	0	1	0	1	0	0	1	2	0	3	0	0	3	Oxford handbook/s, NICE CKD and other guidance, Patient info, BMJ, BNF	1	5	6	2	3	4	No		0	0	1	0
	1112	2020-06-07 13:38:20	Female	31	Graduate Entry Year 4	Bristol	2	6	2	2	1	1	3	1	1	1	1	2	3	1	1	0	1	0	6	3	Wikipedia, edx, MedShr,	3	1	2	4	5	6	No		0	0	1	0
	1113	2020-06-07 14:18:04	Male	20	Undergraduate Entry Year 3	University Central Lancashire	3	9	1	3	6	0	3	5	0	4	6	0	1	6	6	6	6	6	6	6	Teachmeobgyn, teachmesurgery, oxford handbook, passmedicine, youtube	3	1	5	2	6	4	No		1	0	0	0
	1114	2020-06-07 14:34:55	Male	22	Undergraduate Entry Year 2	University Central Lancashire	3	4	3	5	2	2	1	0	3	5	2	2	1	0	6	6	4	6	2	0	Rang and Dale Pharmacology	1	2	5	4	3	6	No		0	1	1	0
	1115	2020-06-07 14:31:32	Male	21	Undergraduate Entry Year 3	University Central Lancashire	1	7	4	3	3	3	1	1	3	4	4	4	1	1	3	6	6	6	1	1	Teachmeseries, Passmedicine, CAPSULE	5	2	6	3	1	4	No		0	1	1	0
	1116	2020-06-07 15:45:20	Male	22	Undergraduate Entry Year 4	Leeds	5	3	3	4	3	0	3	1	2	3	2	0	4	1	4	6	3	0	4	1	Geely medics, zero to finals, osmosis, BMI best practice, NICE CK	1	3	6	2	4	5	No		0	1	0	0
	1117	2020-06-07 16:51:47	Female	21	Undergraduate Entry Year 4	University College London (UCL)	2	4	1	4	0	5	4	3	1	5	5	5	4	3	1	5	1	5	2	2	oxford medicine, passmedicine, quesmed, oxford handbook, kumar and clark	3	2	6	5	4	1	No		1	0	0	0
	1118	2020-06-07 16:54:29	Female	21	Undergraduate Entry Year 4	University College London (UCL)	4	14	3	1	3	5	1	0	1	1	2	5	3	0	0	5	6	6	4	0	Passmed Quesmed Bitemedicine Capsule Oxford Education	5	2	1	4	6	3	No		1	0	0	0
	1119	2020-06-07 17:01:03	Female	19	Undergraduate Entry Year 2	University College London (UCL)	3	4	3	3	3	1	2	2	3	3	3	3	3	3	3	6	6	6	4	4	PubMed, Science Direct, New England Journal of Medicine, Human Physiology (textbook), Complete Anatomy	6	2	1	5	4	3	No		1	0	0	0
	1120	2020-06-07 17:10:42	Male	21	Undergraduate Entry Year 3	University Central Lancashire	5	1	2	3	2	5	1	1	1	2	2	3	1	2	1	6	2	6	2	3	Passmedicine; geeky medics; BNF;	4	2	6	3	5	1	Not sure		1	0	0	0
	1121	2020-06-07 17:31:39	Male	20	Undergraduate Entry Year 1	Hull York	5	3	4	3	3	0	4	1	5	4	5	0	6	2	1	6	4	1	4	1	KenHub, Greys anatomy for students, YouTube Dr. Minass/Dr. John Campbell/Medlife crisis.	2	1	3	4	6	5	No		0	1	1	0
	1122	2020-06-07 17:40:36	Female	24	Undergraduate Entry Year 1	University College London (UCL)	2	1	2	4	4	0	3	1	1	1	1	0	2	1	3	2	2	0	3	0	Pubmed, nhs website, youtube	5	1	3	6	2	4	No		0	1	0	0
	1123	2020-06-07 17:47:00	Female	23	Undergraduate Entry Year 4	University College London (UCL)	2	6	4	4	0	0	1	2	6	3	5	5	5	3	6	6	6	6	3	3	Kumar & Clarke, Passmed, Pulsenotes, Osmosis, student revision sessions	2	5	6	1	4	3	No		1	0	0	0
	1124	2020-06-07 19:50:25	Female	28	Undergraduate Entry Year 6	Lancaster	3	3	4	3	4	1	2	1	4	0	4	0	1	0	5	0	5	0	1	0	Patient info, medics academy, Oxford handbooks, nice cks, geeky medics	1	3	2	5	6	4	No		1	0	0	0
	1125	2020-06-07 21:15:52	Female	20	Undergraduate Entry Year 2	Norwich (UEA)	6	2	1	6	1	0	1	0	1	6	1	0	1	1	0	3	0	0	0	0	Uni lectures and pbl documents	3	2	6	1	5	4	No		1	0	0	0
	1126	2020-06-07 21:56:55	Male	21	Undergraduate Entry Year 3	University Central Lancashire	3	1	4	5	6	6	6	0	1	1	1	1	1	0	1	1	6	1	1	0	PASSMED	1	2	6	3	5	4	No		1	0	0	0
	1127	2020-06-07 21:53:21	Female	18	Undergraduate Entry Year 1	Norwich (UEA)	2	1	4	6	3	0	4	1	4	6	4	0	5	1	2	4	2	0	3	1	Osmosis youtube videos, Crash course books, patient.info, medscape, quizlet, geekymedics	1	3	6	5	4	2	No		1	0	0	0
	1128	2020-06-07 22:23:14	Female	23	Undergraduate Entry Year 4	Norwich (UEA)	3	1	1	1	0	3	2	1	1	1	0	3	2	2	1	0	0	3	1	1	Passmed , Osmosis YouTube, Kumar and Clarke. Teach me series	1	4	6	2	5	3	No		0	0	1	0
	1129	2020-06-07 22:25:59	Female	23	Undergraduate Entry Year 1	Norwich (UEA)	5	3	1	4	2	0	1	1	1	5	2	0	2	1	2	6	6	0	3	2	Free question bank	1	2	6	5	4	3	No		1	0	0	0
	1130	2020-06-07 22:30:55	Male	19	Undergraduate Entry Year 1	Norwich (UEA)	2	7	2	5	2	1	1	0	3	6	1	0	1	0	3	6	1	4	3	0	Kumar and Clark, Passmedicine, crash course textbooks, robbins basic pathology, mim’s microbiology	1	2	5	6	3	4	No		1	0	0	0
	1131	2020-06-07 23:14:39	Female	19	Undergraduate Entry Year 1	Norwich (UEA)	2	5	1	3	2	0	2	0	2	2	2	0	2	0	3	3	3	0	6	0	YouTube e.g zero to finals and osmosis free, crash course rheumatology, McLeods clinical medicine	1	2	4	6	3	5	No		0	1	0	0
	1132	2020-06-08 00:17:19	Female	20	Undergraduate Entry Year 3	University Central Lancashire	2	4	2	1	3	2	4	1	3	4	4	5	6	4	6	3	6	6	6	4	Zero to finals, medical flashnotes, clinical key, ask dr Clarke, Teach me series	2	1	4	3	5	6	No		0	1	0	0
	1133	2020-06-08 09:32:33	Female	19	Undergraduate Entry Year 2	Norwich (UEA)	6	6	3	4	1	2	2	1	3	4	0	3	3	1	5	6	0	4	3	0	Davidson’s principles of medicine, ninja nerd science YouTube, Khan academy videos, passmed	1	3	5	4	2	6	No		1	0	0	0
	1134	2020-06-08 11:53:53	Female	20	Undergraduate Entry Year 1	University Central Lancashire	3	5	3	6	2	0	2	3	6	6	6	4	5	4	1	1	0	0	5	6	Mim’s Medical Microbiology, teach me anatomy , medical pharmacology and therapeutics, dr Minass for embryology on YouTube , Armando hasudungan	1	3	6	4	2	5	No		1	0	0	0
	1135	2020-06-08 11:56:54	Female	23	Undergraduate Entry Year 5	University College London (UCL)	4	8	1	2	3	5	1	2	1	2	2	4	2	2	5	2	0	3	1	2	Oxford handbook of clinical specialities, Passmed, Quesmed, UCL teaching resources, Osmosis	1	5	6	2	3	4	No		1	0	0	0
	1136	2020-06-08 12:10:59	Prefer not to say	22	Undergraduate Entry Year 4	Cambridge	1	1	1	2	3	0	3	0	1	1	5	0	2	1	1	1	3	0	0	0	GeekyMedics, Oxford Cases textbook, BiteMedicine webinars	1	4	6	5	2	3	No		0	1	0	0
	1137	2020-06-08 12:43:54	Female	21	Undergraduate Entry Year 3	Nottingham	6	10	2	5	1	0	1	0	1	6	1	0	1	0	0	6	2	0	1	0	Uni of norti resources. Bnf. Nice CKS	1	4	6	2	3	5	No		0	1	0	0
	1138	2020-06-08 13:17:10	Female	21	Undergraduate Entry Year 3	University Central Lancashire	2	5	1	3	5	3	4	0	1	1	5	5	5	5	3	3	5	6	6	6	Mwdical flashnotes (an appp)	4	1	6	2	3	5	No		1	0	0	0
	1139	2020-06-08 14:27:25	Male	22	Undergraduate Entry Year 5	Nottingham	5	8	4	3	0	1	0	0	3	2	2	2	0	0	6	3	3	6	0	0	Obstetrics by Ten Teachers, Gynaecology by Ten Teachers, Illustrated Textbook of Paediatrics, Oxford Handbooks, ABC of ENT, CAPSULE	3	6	5	2	1	4	No		1	0	0	0
	1140	2020-06-08 15:05:54	Female	21	Undergraduate Entry Year 3	Sheffield	6	7	3	4	1	0	1	0	4	4	1	0	1	0	5	6	3	0	1	0	Osmosis on YouTube, Oxford Handbooks, Illustrate Textbook of Paediatrics (Lissauer, Carroll), Crash Course textbooks, university powerpoints	1	4	6	5	2	3	No		0	1	0	0
	1141	2020-06-08 15:29:02	Female	23	Undergraduate Entry Year 4	Cambridge	6	6	2	2	2	2	2	1	2	2	2	1	1	2	6	5	4	1	1	0	Non-university based lectures provided free by doctors, BMJ best practice, pass medicine, NICE, geekymedics, LIFL, textbooks depending on purpose - T&O specific textbook for T&O, lecture notes in medicine for general med, any definition on google if I'm in a pinch, etc	3	4	1	6	2	5	No		0	1	0	0
	1142	2020-06-08 15:32:29	Female	20	Undergraduate Entry Year 1	Norwich (UEA)	6	3	6	4	4	0	6	1	5	2	4	0	5	1	3	4	4	0	6	0	Crash course rheumatology and orthopaedics, youtube, uea powerpoints, zero to finals website, ncbi	1	5	6	2	3	4	No		1	0	0	0
	1143	2020-06-08 15:47:03	Female	19	Undergraduate Entry Year 1	Edinburgh	3	10	1	5	1	0	0	1	1	5	3	0	2	1	1	6	6	0	2	1	Osmosis (youtube channel) zero to finals (youtube and website) moore's essential clinical anatomy (book), peerwise (Website), bnf	1	3	4	6	5	2	No		1	0	0	0
	1144	2020-06-08 15:56:17	Female	24	Undergraduate Entry Year 5	Cambridge	2	3	0	2	2	2	2	2	0	3	2	0	3	3	0	4	4	0	3	3	pubmed, scihub, covidmedical education	1	4	6	2	3	5	No		1	0	0	0
	1145	2020-06-08 15:55:22	Female	22	Undergraduate Entry Year 4	Nottingham	3	6	2	1	3	1	1	2	4	3	2	0	0	1	6	6	1	0	1	1	Illustrated textbook of paediatrics, essentials of obstetrics & gynaecology; osmosis YouTube videos, “teachme” website series eg teachme surgery, teachmeobgyn, Becoming a Doctor online lectures	3	2	6	4	1	5	No		1	0	0	0
	1146	2020-06-08 16:27:39	Male	22	Undergraduate Entry Year 4	Queen's University Belfast	4	7	3	1	1	6	3	0	3	4	1	6	5	0	6	6	2	6	4	0	Passmedicine, OBGYN by Lawrence Impey, Ten Childs Paediatrics	1	2	6	5	3	4	No		1	0	0	0
	1147	2020-06-08 16:34:08	Female	22	Undergraduate Entry Year 3	Nottingham	3	11	1	6	3	1	1	0	2	4	2	4	1	0	3	6	6	6	1	0	PassMedicine paid question bank, Capsule.ac.uk case study free question bank, University provided lectures, One Salty Two Sweet paid revision booklet, Geeky Medics free website	1	4	6	5	2	3	No		0	1	0	0
	1148	2020-06-08 16:41:15	Female	20	Undergraduate Entry Year 2	Norwich (UEA)	4	6	2	1	3	0	3	0	2	1	4	1	4	0	6	3	6	3	6	0	youtube, zerotofinals (website), crash course textbooks online access	2	6	4	5	1	3	No		1	0	0	0
	1149	2020-06-09 09:41:36	Male	18	Undergraduate Entry Year 1	St Andrews	6	12	1	4	2	0	1	0	1	4	2	0	1	0	2	6	3	0	2	0	Moore’s Clinically Oriented Anatomy, University Lectures, YouTube, Naish Medical Science, PubMed	1	6	5	2	4	3	No		1	0	0	0
	1150	2020-06-09 10:16:34	Male	19	Undergraduate Entry Year 2	Exeter	3	1	0	5	5	3	2	1	0	3	0	0	0	0	0	3	3	1	1	0	Uni powerpoints, gpnotes web, almostadoctor, wikipedia, google images	2	3	4	1	5	6	No		0	1	0	0
	1151	2020-06-09 10:21:03	Female	20	Undergraduate Entry Year 2	St Andrews	7	3	1	5	2	2	1	0	0	6	1	1	0	0	0	6	3	3	0	0	Teachmeanatomy, pubmed, lecturio, pastest, geekymedics	1	4	5	3	2	6	No		1	0	0	0
	1152	2020-06-09 10:59:16	Female	20	Undergraduate Entry Year 2	Exeter	4	2	1	5	2	6	6	0	0	6	3	6	6	0	3	5	2	6	6	0	bmj best practice, Tortora, passmedicine, osmosis and Sam Webster Youtube channel	4	1	5	3	6	2	No		0	1	0	0
	1153	2020-06-09 10:58:15	Male	22	Undergraduate Entry Year 4	Queen's University Belfast	4	4	2	2	3	4	2	0	2	1	3	4	4	0	2	3	4	6	3	1	UptoDate, Oxford Handbook, Passmedicine, Teachmesurgery, Geekymedics	3	6	1	5	4	2	No		0	1	0	0
	1154	2020-06-09 11:02:05	Male	21	Undergraduate Entry Year 2	Exeter	6	8	6	5	0	3	2	1	2	1	3	5	5	3	6	0	0	6	6	6	Osmosis.org, Medicine in a minute - Vaswani et al, Oxford cases in clinical medicine - Farne	2	4	3	1	5	6	No		1	0	0	0
	1155	2020-06-09 11:06:04	Female	20	Undergraduate Entry Year 2	Exeter	4	2	1	4	0	3	1	0	0	4	0	4	3	1	0	3	0	5	2	0	PassMedicine website, Khan Academy, Osmosis	2	1	4	6	5	3	No		1	0	0	0
	1156	2020-06-09 11:22:40	Male	24	Undergraduate Entry Year 2	Sheffield	4	3	2	4	1	0	2	0	2	2	3	0	4	1	3	4	6	0	6	2	Geekymedics, Osmosis, Robbins and Cotran Pathologic Basis of Disease, YouTube, Oxford handbook of clinical pathology	2	1	5	4	3	6	No		1	0	0	0
	1157	2020-06-09 11:39:48	Female	21	Undergraduate Entry Year 2	St Andrews	5	3	2	6	2	0	0	1	0	6	2	0	1	1	0	6	6	0	2	1	Moore's clinical anatomy; guyton and hall physiology; YouTube; BMJ; geeky medics	1	2	5	4	3	6	No		1	1	0	0
	1158	2020-06-09 11:47:08	Female	20	Undergraduate Entry Year 2	Exeter	4	1	0	6	5	0	2	0	0	6	0	0	0	0	0	1	0	0	0	0	Patient.info, drugbase, NHS, ZerotoFinals and Youtube	1	3	4	2	5	6	No		1	0	0	0
	1159	2020-06-09 13:11:37	Male	22	Undergraduate Entry Year 4	Sheffield	12	10	1	5	5	3	1	0	1	4	4	4	0	0	2	6	6	6	0	0	My notes that I have written, wikipedia, passmed, geeky medics, almost a doctor	1	5	6	3	2	4	Not sure		0	1	0	0
	1160	2020-06-09 13:25:22	Female	20	Undergraduate Entry Year 2	St Andrews	5	7	1	6	1	0	1	0	0	6	2	0	1	0	1	6	6	0	3	0	BNF, NHS website	1	4	5	3	2	6	No		0	1	0	0
	1161	2020-06-09 13:35:25	Female	21	Undergraduate Entry Year 3	Norwich (UEA)	3	5	4	1	4	2	2	0	4	1	4	2	2	0	6	0	6	3	1	0	BMJ Best Practice, AMBOSS, Armando on Youtube, Pastest	1	2	6	3	4	5	No		1	0	0	0
	1162	2020-06-09 13:59:56	Female	21	Undergraduate Entry Year 4	Queen's University Belfast	8	10	1	1	4	5	3	0	2	0	3	5	2	0	0	0	2	6	6	0	Pass Medicine, Oxford handbook, Oxford handbook question book, and usmle step 2 first aid book, quesmed	1	4	6	3	2	5	No		1	0	0	0
	1163	2020-06-09 14:16:33	Male	21	Undergraduate Entry Year 3	Queen's University Belfast	4	3	5	5	4	3	3	0	6	6	3	4	3	1	2	3	3	1	3	1	Passmedicine, emedicine, ICD-10, OSCE Stop book, essential examination book	1	4	5	2	6	3	No		1	0	0	0
	1164	2020-06-09 15:13:11	Female	24	Undergraduate Entry Year 3	Exeter	5	3	2	4	4	2	3	0	2	5	2	0	1	0	2	3	1	0	2	2	Osmosis.org	1	2	5	3	4	6	No		1	0	0	0
	1165	2020-06-09 15:51:29	Male	24	Undergraduate Entry Year 4	Queen's University Belfast	6	8	1	6	1	5	3	2	1	5	3	6	3	1	0	6	4	6	4	0	University lectures, pass medicine, GP notebook	1	3	6	4	2	5	No		1	0	0	0
	1166	2020-06-09 16:22:11	Male	26	Undergraduate Entry Year 5	Queen's University Belfast	1	5	1	5	1	0	1	0	1	6	3	1	0	0	3	6	5	2	6	0	Geeky Medics. Medscape. TeachMeObGyn. Wikipedia. NHS Website	2	3	6	4	1	5	No		1	0	0	0
	1167	2020-06-09 16:51:06	Female	21	Undergraduate Entry Year 2	St Andrews	5	2	2	5	1	0	1	0	0	6	1	0	1	0	0	0	0	0	0	0	Clinically oriented anatomy by Moore et al., guyton and hall textbook of medical physiology, radiologymasterclass.co.uk, Lecture slides, personal notes	2	1	5	3	4	6	No		1	0	0	0
	1168	2020-06-09 16:55:36	Female	18	Undergraduate Entry Year 1	St Andrews	8	8	2	6	1	0	1	0	1	6	1	0	1	0	0	6	1	0	0	0	I predominantly use my lecture notes	1	3	4	2	5	6	No		0	1	0	0
	1169	2020-06-09 17:29:43	Male	20	Undergraduate Entry Year 3	Leeds	3	5	2	4	2	0	1	1	3	3	4	0	2	2	6	2	4	0	1	3	Geeky medics, SMILE, YouTube, Gray's anatomy, NICE CKS	2	4	6	3	1	5	No		1	0	0	0
	1170	2020-06-09 17:42:28	Male	19	Undergraduate Entry Year 2	St Andrews	10	11	0	6	2	0	3	0	1	6	0	0	3	0	0	6	4	0	4	0	Wikipedia, pubmed, youtube, Khan academy	1	2	3	5	4	6	No		0	1	0	0
	1171	2020-06-09 17:45:47	Female	19	Undergraduate Entry Year 2	St Andrews	12	9	1	6	1	0	1	0	1	6	1	0	1	0	0	0	0	0	0	0	Guyton and hall medical physiology textbook, osmosis, geekymedics, teach me anatomy, rubins pathology textbook	1	5	6	2	4	3	No		1	0	1	0
	1172	2020-06-09 18:11:35	Female	23	Graduate Entry Year 2	King's College London	2	1	1	2	2	4	2	1	0	1	4	5	3	2	0	0	2	2	1	3	Passmedicine, GeekyMedics, Youtube tutorials, Pubmed, Ovid (Medline) database	1	4	5	3	6	2	No		1	0	0	0
	1173	2020-06-09 14:52:12	Male	25	Undergraduate Entry Year 5	Queen's University Belfast	4	9	1	2	0	5	0	1	1	2	0	5	0	2	2	6	1	6	1	4	Passmedicine, capsule, Oxford handbook, bmj best practice, NICE guidelines	1	5	6	4	2	3	No		0	1	0	0
	1174	2020-06-09 19:23:57	Female	21	Undergraduate Entry Year 2	St Andrews	7	3	2	2	2	2	4	2	1	3	2	4	3	0	4	3	3	2	3	3	Osmosis, med cram	1	3	4	5	2	6	No		1	0	0	0
	1175	2020-06-10 00:48:27	Male	23	Undergraduate Entry Year 2	University Central Lancashire	5	1	3	5	3	1	5	4	4	3	1	1	5	3	2	1	2	0	2	1	Phamarcology 2000, osmosis on youtube, synap, quizlet,access medicine	1	4	6	2	3	5	No		1	1	0	0
	1176	2020-06-10 01:28:43	Male	31	Undergraduate Entry Year 3	University Central Lancashire	4	2	3	3	3	0	4	5	3	3	3	0	4	4	5	5	6	0	6	6	Osmosis, passmedicine, zero to finals, oscestop, geekedics	2	6	4	3	1	5	No		1	0	0	0
	1177	2020-06-10 04:42:19	Female	20	Undergraduate Entry Year 2	Aston	6	1	4	2	4	1	1	2	3	1	2	0	1	1	3	0	2	2	2	4	LWW Health Library, ClinicalKey, Passmedicine, Teachme, amboss	1	3	4	6	2	5	Not sure		0	1	0	1
	1178	2020-06-10 05:44:11	Male	22	Undergraduate Entry Year 2	Sheffield	9	7	6	5	0	6	6	0	6	4	3	6	6	0	0	5	0	6	6	6	Osmosis.org, Oxford handbook of clinical medicine, Essentials of Clinical medicine (kumar and clarks), Quesmed	4	5	1	3	2	6	No		1	0	0	0
	1179	2020-06-10 05:43:17	Female	22	Undergraduate Entry Year 3	St Andrews	12	14	6	5	1	0	1	1	6	6	0	0	2	2	0	0	0	0	0	2	Guyton and Hall - Medical Physiology. Macleod’s Clinical Examination. e-anatomy App. BNF App. St Andrews Lecture Notes.	1	4	6	3	2	5	No		0	0	1	0
	1180	2020-06-10 08:51:18	Female	20	Undergraduate Entry Year 2	St Andrews	8	8	5	6	4	0	2	0	4	6	5	0	3	0	6	6	6	0	2	0	LWW health library, Elsevier clinical key bookshelf, teach me series, geekymedics, crash course book series	1	2	3	6	5	4	No		1	0	0	0
	1181	2020-06-10 09:29:21	Male	20	Undergraduate Entry Year 3	University Central Lancashire	7	3	6	3	6	5	6	6	6	1	4	6	6	6	3	0	5	6	6	6	Passmedicine, osmosis, oxford handbook, essentials of paediatrics and obs and gynae	2	1	3	4	5	6	No		0	1	0	0
	1182	2020-06-10 10:40:21	Female	21	Undergraduate Entry Year 3	Sheffield	1	1	2	2	3	0	2	0	2	2	3	0	2	0	3	4	5	0	1	0	Patient info UK (website), personal notes from lectures/tutorials, journal articles via PubMed or Google scholar, oxford clinical handbooks, geeky medics website	1	2	3	6	5	4	No		1	0	0	0
	1183	2020-06-10 10:54:05	Female	20	Undergraduate Entry Year 2	Exeter	1	4	6	1	4	5	5	3	6	1	4	5	5	1	6	0	6	6	6	6	AMBOSS - it's great!	1	2	3	4	5	6	No		1	0	0	1
	1184	2020-06-10 11:12:37	Male	21	Undergraduate Entry Year 3	University Central Lancashire	4	2	1	3	5	2	5	1	1	3	6	6	5	1	0	1	3	0	3	1	Pass medicine osmosis youtube google	4	3	1	5	6	2	No		0	1	0	0
	1185	2020-06-10 11:36:30	Male	20	Undergraduate Entry Year 3	University Central Lancashire	3	2	5	4	3	0	3	1	2	4	2	0	3	0	6	5	4	3	2	4	Oxford handbook of medicine and passmed textbook	3	1	5	6	4	2	No		1	1	0	0
	1186	2020-06-10 11:51:32	Female	20	Undergraduate Entry Year 1	University Central Lancashire	5	2	0	5	2	0	0	0	0	4	2	0	0	0	0	6	1	0	0	0	Teachmeanatomy.com , lecture notes	2	1	5	6	3	4	No		0	1	0	0
	1187	2020-06-10 11:55:34	Male	22	Undergraduate Entry Year 3	University Central Lancashire	4	2	2	4	3	2	4	3	1	4	3	2	3	1	1	4	1	1	3	2	Osmosis, greys	1	3	2	5	6	4	No		1	0	0	0
	1188	2020-06-10 11:51:18	Female	21	Undergraduate Entry Year 2	University Central Lancashire	3	5	3	5	5	0	5	2	1	5	5	5	6	4	2	0	2	0	1	4	Passmedicine, teach me anatomy, complete anatomy, clinical medicine oxford hand book, Armando Hasudungan, Tortora’s complete anatomy and physiology, clinical key	1	2	6	5	4	3	No		1	1	0	0
	1189	2020-06-10 20:23:06	Female	19	Undergraduate Entry Year 1	Norwich (UEA)	3	5	2	4	0	0	3	0	2	4	1	0	3	0	5	6	2	0	3	0	Crash Course Books (rheumatology and orthopaedics, haematology and immunology), Oxford Handbook of clinical medicine, Armando Hasudugan (Youtube), Osmosis (Youtube)	2	1	6	5	4	3	No		1	0	0	0
	1190	2020-06-10 21:45:09	Female	19	Undergraduate Entry Year 1	Queen's University Belfast	4	5	3	6	1	0	1	0	1	6	1	0	3	0	4	6	3	0	3	0	Osmosis on YouTube, greys anatomy, netter’s textbook, usmle step 1 first aid, university lectures	2	3	1	4	6	5	No		1	0	0	0
	1191	2020-06-11 00:34:30	Male	20	Undergraduate Entry Year 1	Bristol	2	1	1	3	0	0	0	0	0	0	0	0	0	0	1	3	0	1	0	0	medline, NHS website, pubmed, lancet and news articles	2	1	5	6	4	3	No		1	0	0	0
	1192	2020-06-11 05:09:29	Female	20	Undergraduate Entry Year 3	St Andrews	4	1	1	6	1	0	0	0	2	2	3	3	3	0	0	0	1	1	2	5	Geeky Medics, USMLE first aid, Macleods Clinical Diagnosis	1	4	5	3	2	6	No		1	0	0	0
	1193	2020-06-11 18:10:29	Female	23	Undergraduate Entry Year 5	University College London (UCL)	3	9	2	3	0	3	1	0	4	3	1	4	1	0	6	6	1	6	6	0	PassMedicine, Osmosis, illustrated textbook of paediatrics, SMILE, oxford handbook of clinical specialities	1	4	5	3	6	2	No		1	0	0	0
	1194	2020-06-11 18:16:55	Female	20	Undergraduate Entry Year 1	University College London (UCL)	2	1	1	4	1	0	0	1	0	1	4	0	2	1	0	0	1	0	2	6	Bitemedicine, becoming a doctor, pulsenotes, MedAll	1	4	5	2	6	3	No		0	1	0	0
	1195	2020-06-11 18:32:52	Female	19	Undergraduate Entry Year 2	University College London (UCL)	7	11	2	6	1	0	0	1	4	6	3	0	1	1	6	6	3	0	2	2	Pubmed, Rang and dale, Dean and Pegington Anatomy, UCL moodle, Crossman and Neary Neuroanatomy	4	1	3	5	6	2	No		1	0	0	0
	1196	2020-06-11 18:37:54	Female	24	Graduate Entry Year 3	University College London (UCL)	4	5	3	3	1	6	6	5	4	3	1	6	6	4	6	2	1	6	6	4	Oxford handbook clinical medicine, passmed, capsule, pulse notes, quesmed, bmj on exam, baby kumar and Clark	3	1	6	4	5	2	No		1	0	0	0
	1197	2020-06-11 18:34:36	Male	24	Undergraduate Entry Year 5	University College London (UCL)	2	3	2	1	2	4	1	0	0	0	4	4	1	2	0	1	6	6	2	5	Amboss, passmedicine, quesmed, Bitemedicine, crash course books	3	2	5	6	1	4	No		1	0	0	0
	1198	2020-06-11 19:13:21	Male	23	Undergraduate Entry Year 4	Manchester	4	2	1	5	2	0	1	3	1	6	1	0	1	2	0	6	1	0	0	0	Macleod, grays anatomy	4	3	1	5	6	2	No		1	0	0	0
	1199	2020-06-11 19:18:54	Male	20	Undergraduate Entry Year 2	University College London (UCL)	8	2	0	4	1	2	1	6	0	6	2	0	1	0	0	6	5	6	1	0	Anki, lecture slides, quesmed, sam Webster, complete anatomy	2	4	6	3	5	1	No		1	0	1	0
	1200	2020-06-11 19:31:19	Male	20	Undergraduate Entry Year 2	University College London (UCL)	9	5	1	5	2	0	0	0	0	6	2	0	0	0	0	6	5	0	0	0	Anki; Lecture slides; Student Notes; friends; nhs website	2	6	3	4	5	1	No		1	0	0	0
	1201	2020-06-11 19:52:33	Male	20	Undergraduate Entry Year 2	University College London (UCL)	5	5	3	1	3	1	1	0	3	3	3	0	2	0	4	5	1	2	3	0	Guyton and Hall Medical Physiology, Ganong Medical Physiology, Grays Anatomy, TeachMeAnatomy.com, Statpearls	4	5	6	3	1	2	No		0	1	0	0
	1202	2020-06-11 20:23:45	Female	19	Undergraduate Entry Year 1	University College London (UCL)	4	1	1	6	4	0	2	0	2	6	3	1	0	0	2	3	0	3	0	0	N/A	2	1	3	5	4	6	Not sure		1	0	0	0
	1203	2020-06-11 20:27:20	Female	20	Undergraduate Entry Year 2	University College London (UCL)	11	9	2	5	4	1	1	1	4	5	5	4	3	1	4	6	3	6	3	1	D&P, amboss, moodle, anatomy colouring book, pharmacology textbook	2	1	3	6	4	5	No		0	1	0	0
	1204	2020-06-11 21:37:55	Female	23	Undergraduate Entry Year 5	University College London (UCL)	3	5	4	1	0	3	1	1	3	3	0	3	1	1	4	6	0	6	1	1	Passmed, pastest, oxford handbooks, crash course/ABC/at a glance series	4	1	6	5	3	2	No		0	0	0	0
	1205	2020-06-12 01:30:37	Female	23	Undergraduate Entry Year 5	University College London (UCL)	3	5	3	2	1	3	0	0	2	3	1	4	1	0	4	4	1	6	1	0	Passmedicine.com, red whale GP handbook (free subscription from uni), Quesmed.com, oxford handbook of clinical medicine/speciality medicine, Oxford assess and progress, older students’ notes	1	5	6	3	4	2	No		1	0	0	0
	1206	2020-06-12 09:01:50	Female	23	Undergraduate Entry Year 5	University College London (UCL)	2	7	0	4	0	3	1	1	0	4	0	4	1	1	0	4	0	6	0	0	Older years notes	2	5	6	4	3	1	No		1	1	0	0
	1207	2020-06-12 09:22:33	Female	23	Undergraduate Entry Year 5	University College London (UCL)	3	6	4	2	1	2	1	0	4	1	1	3	3	3	6	2	3	5	4	5	Notes from previous years, passmed, quesmed, smile, pulsenotes, bitemedicine	3	4	6	5	2	1	No		1	0	0	0
	1208	2020-06-12 10:04:36	Female	20	Undergraduate Entry Year 2	University College London (UCL)	5	2	1	2	4	0	1	0	2	3	3	0	2	0	6	6	6	0	3	0	BNF, lecture notes, speed pharmacology you tube, Anki, Teach me anatomy	3	1	4	6	2	5	No		1	0	0	0
	1209	2020-06-12 10:33:38	Female	19	Undergraduate Entry Year 1	University College London (UCL)	3	2	3	6	4	1	4	1	1	6	5	0	4	2	1	3	6	0	2	2	Royal Society of Medicine online lectures, Core Anatomy for Students: Volume 2 - Christopher Dean and John Pegington (textbook)	2	5	6	3	1	4	No		1	0	0	0
	1210	2020-06-12 11:23:32	Female	19	Undergraduate Entry Year 1	Lancaster	5	5	4	2	2	0	1	0	3	3	3	0	2	0	4	4	2	0	2	0	Principles of anatomy and physiology (textbook), Armando Hasudagan videos, TeachMeAnatomy website, recommended resources provided by medical school, NICE website	1	2	6	4	3	5	No		1	1	0	0
	1211	2020-06-12 11:25:33	Male	18	Undergraduate Entry Year 1	University College London (UCL)	1	1	0	4	0	0	2	1	0	3	1	0	1	1	0	3	1	0	2	2	Lecture notes made by older year medical students	2	1	6	3	5	4	No		1	0	0	0
	1212	2020-06-12 12:04:04	Female	19	Undergraduate Entry Year 1	Sheffield	2	2	2	3	3	0	1	1	0	1	2	0	1	1	0	0	3	0	0	2	Anatomy Master bundle, brainscape flashcards	5	4	6	3	1	2	Not sure		1	0	0	0
	1213	2020-06-12 14:46:41	Male	19	Undergraduate Entry Year 1	Sheffield	5	1	1	4	1	0	1	0	1	4	1	0	1	0	2	4	0	0	0	0	university lectures, teachmeanatomy, teachmephysiology, textbooks, journals	1	3	5	4	6	2	No		1	0	0	0
	1214	2020-06-12 16:41:32	Female	20	Undergraduate Entry Year 2	Exeter	2	3	1	3	4	3	3	1	0	0	4	4	3	1	0	0	5	5	4	4	Passmed, Pastest, pulse notes, smile lectures	1	4	6	3	5	2	No		0	1	0	0
	1215	2020-06-12 18:10:16	Female	21	Undergraduate Entry Year 3	St Andrews	6	3	2	6	1	1	2	0	4	5	2	1	2	0	3	6	4	0	3	0	Crash Course Textbooks, Quizlet, Khan Academy, Geeky Medics	1	5	4	3	2	6	No		1	0	0	0
	1216	2020-06-13 00:52:28	Female	18	Undergraduate Entry Year 1	University College London (UCL)	5	1	1	5	3	0	4	1	2	3	3	0	3	4	1	2	4	0	3	6	Ninja med (yt channel), uni ppts, anki app, khan academy, grays anatomy	3	6	5	4	2	1	No		0	1	0	0
	1217	2020-06-13 16:20:04	Female	20	Undergraduate Entry Year 2	Sheffield	3	2	1	6	1	0	1	0	0	4	4	0	1	0	0	3	3	0	2	0	Youtube, Passmedicine, Oxford clinical handbook, University lectures, Geeky medics	1	2	6	4	3	5	No		1	1	0	0
	1218	2020-06-13 20:29:04	Male	24	Undergraduate Entry Year 2	Exeter	6	2	4	6	5	5	2	1	2	5	4	4	6	1	5	4	3	4	3	5	Passmed, University lectures, zero to finals, Crash course books and SMILE lectures	2	1	5	3	4	6	No		1	0	0	0
	1219	2020-06-14 13:56:28	Male	20	Undergraduate Entry Year 1	Bristol	2	3	1	5	1	0	1	1	2	5	3	0	2	1	4	6	6	1	3	6	Anatomy Atlas, Kumar and Clarke clinical medicine, peerwise	2	1	6	4	5	3	No		1	0	0	0
	1220	2020-06-14 14:05:46	Female	20	Undergraduate Entry Year 2	Bristol	3	5	4	6	6	4	5	3	6	6	6	5	5	3	4	6	6	3	6	1	Geekyquiz, Passmedicine, Osmosis, the ECG made easy, Lecturio	1	2	5	6	4	3	No		1	0	0	0
	1221	2020-06-14 15:04:38	Female	21	Undergraduate Entry Year 2	Bristol	2	1	6	6	6	0	3	0	6	6	6	0	3	0	3	6	6	0	2	0	Medscape, MSD manual, patient.info, my university lecture ppts, osmosis videos	2	1	6	3	4	5	No		1	1	0	0
	1222	2020-06-14 15:29:57	Male	21	Undergraduate Entry Year 2	Bristol	5	1	2	2	3	0	2	0	3	3	2	0	1	0	4	6	6	0	4	0	LITFL blog, MacLeod's clinical diagnosis, Acland's Anatomy website, NHS website/ webMD, National Institute of Health Free online journal articles.	1	3	5	6	4	2	No		1	0	0	0
	1223	2020-06-14 16:03:34	Male	21	Undergraduate Entry Year 2	Bristol	5	11	2	4	2	0	1	0	1	4	1	0	2	0	1	6	2	0	3	0	teachmeanatomy.com, osmosis youtube videos, radiopaedia.com, Zero to Finals by Dr Thomas Watchman, University created resources	3	1	2	5	4	6	No		1	0	0	0
	1224	2020-06-14 16:35:53	Female	20	Undergraduate Entry Year 3	Bristol	3	5	1	5	2	0	1	0	0	5	4	0	1	0	1	6	6	0	4	0	Wikipedia (gives a basic idea and usually explains mechanisms well), teach me anatomy, nhs, bnf, YouTube osmosis channel	2	5	4	6	1	3	No		1	0	0	0
	1225	2020-06-14 17:29:17	Female	21	Undergraduate Entry Year 2	Bristol	1	8	2	5	3	0	1	1	2	6	6	0	4	3	6	6	3	0	3	3	Macloads clinical diagnosis, macloeds clinical examination, SMILE lectures on Zoom	2	1	5	4	3	6	No		1	0	0	0
	1226	2020-06-14 19:52:25	Female	18	Undergraduate Entry Year 1	Sunderland	1	2	0	6	4	0	5	2	0	6	4	0	5	0	0	2	1	0	2	0	Pass medicine, PowerPoints from uni, youtube channels like osmosis	4	1	3	6	5	2	No		1	0	0	0
	1227	2020-06-14 19:55:12	Female	19	Undergraduate Entry Year 1	Sunderland	4	3	2	5	4	1	4	0	2	4	3	1	5	1	3	6	4	0	4	1	Grays anatomy textbook, teach me anatomy, Armando on YouTube, opentextbc.ca and passmedicine	1	2	6	3	4	5	No		1	1	0	0
	1228	2020-06-14 21:06:14	Male	19	Undergraduate Entry Year 1	Sunderland	2	2	1	5	3	1	2	0	0	5	3	2	3	2	1	6	3	1	4	2	Teach me anatomy, greys anatomy, PowerPoints, teach me physiology, quizlet	3	1	5	6	4	2	No		0	1	0	0
	1229	2020-06-14 21:34:52	Female	21	Undergraduate Entry Year 2	Bristol	2	5	1	6	0	1	1	0	0	5	2	2	4	0	1	6	4	0	2	0	Passmedicine, Geeky Medics, Youtube	1	6	5	3	4	2	No		1	0	0	0
	1230	2020-06-14 22:01:15	Male	22	Undergraduate Entry Year 5	Birmingham	5	8	4	6	0	3	0	1	0	0	0	0	0	0	0	0	0	0	0	0	Any of the lecture notes books	4	1	6	5	3	2	No		1	1	0	0
	1231	2020-06-14 22:04:50	Female	30	Graduate Entry Year 3	Birmingham	4	2	3	1	3	2	1	1	1	0	3	3	4	3	1	0	2	1	4	4	BMJ best practise, Nice CKS, YouTube, osce stop, Oxford handbook	1	6	4	2	5	3	No		1	0	0	0
	1232	2020-06-14 22:07:51	Female	19	Undergraduate Entry Year 1	Birmingham	5	2	4	6	3	0	1	0	1	6	3	0	2	1	1	4	0	0	0	3	Grey’s anatomy, Junquiera’s	4	1	6	5	3	2	No		1	0	0	0
	1233	2020-06-14 21:59:37	Female	23	Undergraduate Entry Year 4	Birmingham	4	1	0	5	1	0	1	0	0	2	3	0	1	1	0	3	3	0	0	2	BMJ best practice, teach me anatomy/surgery, geeky medics, Youtube, medical journals	3	5	1	6	2	4	No		1	0	0	0
	1234	2020-06-14 22:10:25	Female	19	Undergraduate Entry Year 2	Birmingham	5	9	1	4	2	1	3	2	2	2	3	4	5	3	1	3	4	4	6	4	Osmosis, Pulsenotes, TeachMeAnatomy	1	2	6	3	4	5	No		1	0	0	0
	1235	2020-06-14 23:13:09	Female	21	Undergraduate Entry Year 2	Bristol	2	1	1	6	5	0	6	5	0	5	5	0	5	6	0	5	4	0	2	5	Geeky medics, teach me anatomy	2	4	5	3	1	6	No		0	1	0	0
	1236	2020-06-14 23:22:59	Female	19	Undergraduate Entry Year 1	Sunderland	3	1	4	6	3	0	3	3	4	6	3	0	4	4	2	6	2	0	3	3	Grays Anatomy, Geeky medics, teach me Anatomy, Netters Anatomy flashcards, Khan Academy	3	1	6	4	5	2	No		1	0	0	0
	1237	2020-06-15 06:17:59	Female	21	Undergraduate Entry Year 3	Birmingham	3	1	1	6	2	0	1	0	1	1	1	0	3	4	0	0	2	0	3	6	Osmosis.org, Oxford handbook of clinical medicine, radiopedia, @EM_resus on Twitter	1	3	2	5	4	6	No		1	0	0	0
	1238	2020-06-15 07:51:48	Female	20	Undergraduate Entry Year 2	Birmingham	8	5	2	5	2	0	1	1	2	0	3	0	2	2	5	0	6	0	4	4	radiopedia, teach me anatomy, osmosis, pass medicine, clinical anatomy book, instant anatomy	3	1	6	5	4	2	No		1	0	0	0
	1239	2020-06-15 08:17:12	Male	20	Undergraduate Entry Year 2	Birmingham	4	1	4	6	4	3	1	1	3	3	1	1	1	0	2	2	1	0	1	1	BMJ, lecture notes, wikipedia, nhs choices, teach me anatomy	4	1	2	6	5	3	No		1	0	0	0
	1240	2020-06-15 09:26:04	Male	23	Undergraduate Entry Year 6	Birmingham	3	1	2	2	0	5	2	3	0	0	0	0	0	6	0	0	0	2	2	6	Passmedicine, Twitter, Youtube, BMJ best practice, Wikipedia	3	5	4	6	1	2	No		1	0	0	0
	1241	2020-06-15 09:25:20	Female	22	Undergraduate Entry Year 4	Birmingham	5	3	2	5	0	1	0	0	0	6	0	0	0	1	0	6	1	0	0	1	Oxford handbook, nice guidelines, passmed	2	1	4	5	6	3	No		1	0	0	0
	1242	2020-06-15 09:36:15	Female	18	Undergraduate Entry Year 1	Birmingham	4	6	4	6	3	0	5	2	3	6	6	0	5	2	3	6	4	0	2	0	University's lecture slides, ninjanerdscience (youtube), gray's anatomy, lumen learning (website), medical physiology 12th edition	5	1	2	6	4	3	No		0	1	0	1
	1243	2020-06-15 12:49:09	Male	21	Undergraduate Entry Year 3	Birmingham	9	3	4	2	1	0	1	1	4	2	0	0	3	1	4	2	0	1	3	2	Kumar and Clarke, patient.info, university lectures	2	1	3	5	4	6	No		0	1	0	0
	1244	2020-06-15 13:06:42	Female	21	Undergraduate Entry Year 3	Imperial College London	1	14	0	1	0	0	0	0	1	1	1	1	1	1	6	6	2	2	2	1	Rapid Medicine text book, older year notes, 500 SBAs question book, Best medical practice site, lecturers’ YouTube videos	1	2	3	4	6	5	No		1	0	0	0
	1245	2020-06-15 13:10:40	Male	19	Undergraduate Entry Year 1	Norwich (UEA)	3	1	1	3	3	5	4	2	0	2	0	5	3	0	0	6	2	6	6	0	Osmosis, NHS, NICE, university PowerPoints, khan academy	3	1	6	2	5	4	No		1	1	0	0
	1246	2020-06-15 13:11:27	Female	21	Undergraduate Entry Year 3	Norwich (UEA)	4	1	4	1	2	1	2	1	2	1	3	3	3	3	5	0	6	5	3	3	BMJ best practice, pastest, Eureka textbooks PBL essays, group calls for discussion	3	1	6	5	2	4	No		1	0	0	0
	1247	2020-06-15 13:15:10	Female	19	Undergraduate Entry Year 1	Norwich (UEA)	2	8	2	4	1	0	1	1	4	4	3	0	2	1	6	5	4	0	3	1	Davidson’s principles and practice of medicine book, passmedicine website, crash course rheumatology and orthopaedics book, oxford handbook of clinical medicine, geeky medic osce pages	4	2	5	6	1	3	No		1	0	0	0
	1248	2020-06-15 13:21:10	Female	18	Undergraduate Entry Year 1	Hull York	2	1	1	6	1	0	1	1	1	2	1	0	3	1	1	3	0	0	3	1	Kumar & Clark, Gray's Anatomy, TeachMeAnatomy, Wikipedia, university lectures	1	5	6	4	2	3	No		1	0	0	0
	1249	2020-06-15 13:22:29	Female	21	Undergraduate Entry Year 3	Hull York	6	4	3	4	1	0	2	0	2	5	0	0	1	0	5	1	0	0	3	0	Osmosis video YouTube, greys anatomy for students, OSCE made easy, Kumar and Clark	1	4	5	3	6	2	No		0	1	0	0
	1250	2020-06-15 13:24:49	Female	20	Undergraduate Entry Year 3	Imperial College London	6	2	1	4	3	1	1	0	2	1	2	1	2	2	1	3	3	3	4	2	BMJ best practices, PassMed	2	4	5	6	1	3	No		0	1	0	0
	1251	2020-06-15 13:23:10	Female	19	Undergraduate Entry Year 1	Norwich (UEA)	3	3	2	5	2	0	1	0	0	6	2	0	1	1	0	4	2	0	2	1	Resources provided by the university, Kumar and Clarks textbook, the BMJ website, the NHS website, YouTube videos	4	2	1	3	5	6	No		1	0	0	0
	1252	2020-06-15 13:25:16	Male	19	Undergraduate Entry Year 1	Norwich (UEA)	2	4	4	5	0	0	6	1	1	6	5	0	6	0	0	6	3	1	0	0	YouTube, Osmosis, PassMed, Medical Sciences, Kumar and Clark Clinical Medicine	1	3	6	4	5	2	No		1	0	0	0
	1253	2020-06-15 13:29:27	Male	21	Undergraduate Entry Year 3	Hull York	5	2	2	3	2	0	1	0	3	0	3	0	2	1	5	0	5	0	3	0	Oxford Handbook, BMJ best practice, Osmosis, Kumar and Clarke, Youtube	3	2	4	6	5	1	No		1	0	0	0
	1254	2020-06-15 13:32:53	Female	23	Undergraduate Entry Year 1	Norwich (UEA)	5	9	1	5	1	0	3	0	1	5	1	0	3	0	2	6	3	0	0	0	Kumar and Clark orthopaedics textbook, Armando videos from YouTube, lecture slides, BNF and wedmed website	3	2	5	4	1	6	No		1	0	0	0
	1255	2020-06-15 13:51:03	Female	20	Undergraduate Entry Year 1	Norwich (UEA)	1	4	1	2	1	0	2	2	2	3	2	0	3	3	2	2	0	0	1	6	Crash course books (crash course to anatomy, crash course to orthopaedics and rheumatology)	2	5	1	3	4	6	No		1	0	0	0
	1256	2020-06-15 13:55:30	Female	20	Undergraduate Entry Year 1	Hull York	2	4	0	4	2	0	2	1	2	3	3	0	2	1	4	5	5	0	3	2	Anatomy colouring book, Geeky medics quiz, medical pharmacology and therapeutics, aclands anatomy glossary, osmosis	1	3	6	4	5	2	Not sure		1	0	0	0
	1257	2020-06-15 13:55:43	Female	22	Undergraduate Entry Year 5	Hull York	6	1	1	3	0	4	4	1	0	0	1	3	3	2	0	0	0	3	4	1	Passmedicine, osmosis, quizlet, bmj best practice, Oxford handbook of clinical medicine	1	5	6	4	3	2	No		1	0	0	0
	1258	2020-06-15 14:03:01	Female	19	Undergraduate Entry Year 1	Norwich (UEA)	4	5	2	4	3	0	5	1	6	4	3	3	3	1	4	5	2	0	2	2	Medical sciences, crash course rheumatology and Orthopaedics, passmed, teach me anatomy, osmosis	1	2	3	5	6	4	No		0	1	0	0
	1259	2020-06-15 14:09:12	Female	19	Undergraduate Entry Year 1	Hull York	5	3	2	4	2	0	1	0	3	2	3	0	3	0	5	4	5	0	3	0	Kumar and clarke, teach me anatomy/physiology, drugbank.ca, grays anatomy flash cards, osmosis and Kahn academy on YouTube	1	4	6	5	2	3	No		1	0	0	0
	1260	2020-06-15 14:14:48	Female	19	Undergraduate Entry Year 2	Birmingham	6	5	5	5	1	0	4	0	2	6	1	0	2	0	3	6	1	0	2	0	university lectures, clinical key student, youtube, kenhub, teachmeanatomy	4	1	5	3	2	6	Not sure		1	0	0	0
	1261	2020-06-15 14:21:20	Male	21	Undergraduate Entry Year 3	Hull York	2	1	1	3	4	3	3	0	1	3	5	0	0	0	0	0	1	0	1	0	Osmosis, Passmed, khan academy	5	2	6	1	3	4	No		1	0	0	0
	1262	2020-06-15 14:23:52	Female	19	Undergraduate Entry Year 1	Norwich (UEA)	3	2	3	4	4	2	3	3	3	6	1	0	1	0	6	6	4	0	6	6	YouTube, clinicalkey, clinical sciences(book), radiopedia, medical sciences(book)	1	5	6	4	2	3	No		0	1	0	0
	1263	2020-06-15 15:09:26	Female	21	Undergraduate Entry Year 1	Hull York	3	2	3	3	1	1	1	1	2	2	3	1	1	1	0	0	4	0	0	0	Kumar and Clark, Guyton and Hall, Lecture PowerPoint slides, Osmosis (website), NHS website (for specific conditions)	1	4	6	2	3	5	No		1	0	0	0
	1264	2020-06-15 15:28:36	Female	25	Graduate Entry Year 3	Swansea	3	2	3	3	4	4	1	0	2	1	0	0	0	0	0	1	4	0	0	0	Passmed, kumar and clarke, blackboard powerpoints from lecturers	2	1	6	5	3	4	No		1	0	0	0
	1265	2020-06-15 15:29:11	Female	18	Undergraduate Entry Year 1	Norwich (UEA)	3	1	4	5	3	2	4	2	2	4	5	3	2	3	3	5	6	0	4	3	geekymedics/quiz passmed capsule medical science textbook	2	1	6	4	3	5	No		1	0	0	0
	1266	2020-06-15 15:27:35	Female	22	Undergraduate Entry Year 1	Hull York	6	2	1	5	1	0	2	2	1	5	1	0	2	2	0	3	0	0	2	3	University powerpoints, Youtube, Zero-to-finals podcast, Pubmed, Netter's Anatomy colouring book	2	1	6	5	3	4	No		1	0	0	0
	1267	2020-06-15 15:34:18	Male	24	Graduate Entry Year 1	Swansea	2	1	1	3	2	0	3	2	2	2	0	0	2	2	3	2	1	0	1	6	Osmosis and equivalent YouTube videos, Anki slides	1	5	6	2	3	4	No		1	0	0	0
	1268	2020-06-15 15:11:24	Female	25	Graduate Entry Year 3	Birmingham	5	3	1	4	3	3	3	1	1	4	3	3	3	1	0	2	0	3	4	0	Zero to finals, passmedicine, geeky medics, capsule, teachMe websites	1	5	4	2	3	6	No		1	0	0	0
	1269	2020-06-15 15:40:34	Female	24	Graduate Entry Year 1	Swansea	6	4	3	3	1	0	3	1	2	2	1	0	4	1	1	3	0	0	6	1	SMILE lectures, Patient info, Teach Me Anatomy, Unofficial Guide, BiteMedicine	1	6	5	3	2	4	Not sure		1	0	0	0
	1270	2020-06-15 15:43:06	Female	23	Undergraduate Entry Year 2	Newcastle	4	7	1	5	1	0	1	1	3	5	2	0	3	1	2	6	1	0	6	0	SMILE: sustaining medical education in a lockdown environment; Oxford handbook of clinical medicine; Kumar and Clarks Clinical Medicine; university lectures; teachmeanatomy	5	2	1	3	6	4	No		1	0	0	0
	1271	2020-06-15 15:46:15	Female	23	Undergraduate Entry Year 2	Newcastle	4	7	1	4	1	3	2	0	1	3	0	3	3	4	1	6	2	4	6	6	SMILE (sustaining medical education in a lockdown environment), Osmosis, Oxford handbook of clinical medicine, Newcastle university lectures,	1	6	4	3	2	5	No		1	0	0	0
	1272	2020-06-15 15:57:51	Female	18	Undergraduate Entry Year 1	Hull York	5	3	1	4	3	0	2	1	1	2	3	0	2	1	2	5	6	0	3	0	Teach me anatomy, ninja nerd science (yt), kortext neuroscience, teach me physiology, pubmed	1	2	3	5	6	4	No		1	0	0	0
	1273	2020-06-15 15:58:54	Female	20	Undergraduate Entry Year 2	Newcastle	3	5	1	2	2	0	1	0	1	3	3	0	1	0	3	3	6	0	3	0	Rang and dale pharmacology, teach me anatomy website, Osmosis YouTube videos, greys anatomy flash cards, kenhub	1	5	6	3	4	2	No		1	0	0	0
	1274	2020-06-15 16:02:28	Male	24	Graduate Entry Year 1	Swansea	4	1	1	6	5	5	5	1	0	1	2	2	2	0	0	1	2	2	2	0	Osmosis, Youtube, Teach Me Anatomy, Gray's Anatomy, Netter flash cards	2	5	4	3	6	1	No		1	0	0	0
	1275	2020-06-15 16:23:25	Female	19	Undergraduate Entry Year 1	Norwich (UEA)	2	1	0	6	0	0	0	0	5	5	3	0	0	0	6	4	6	0	0	0	UEA Blackboard site, Synap, Quizlet, Osmosis, Geeky Medics	2	3	6	4	1	5	No		1	0	0	0
	1276	2020-06-15 16:29:52	Female	22	Undergraduate Entry Year 3	Newcastle	3	1	4	4	1	1	0	0	4	0	4	0	0	0	3	0	3	0	0	0	Oxford handbooks (clinical, paeds, obs&gynae, psych), patient.info, NICE guidelines	4	1	6	5	3	2	No		1	0	0	0
	1277	2020-06-15 16:31:21	Female	23	Undergraduate Entry Year 4	Norwich (UEA)	3	1	2	3	0	2	4	0	1	1	0	3	5	0	0	0	0	6	6	0	Osmosis, pulsenotes, pasmed, pastest	3	5	4	2	1	6	No		1	0	0	0
	1278	2020-06-15 16:36:55	Female	23	Graduate Entry Year 2	Swansea	5	2	3	6	4	0	2	0	1	6	5	0	3	0	1	5	5	0	0	0	Oxford Handbook of clinical medicine, Wikipedia, Radiopaedia, Geekymedics, Kumar and Clark	1	2	6	4	5	3	No		0	1	0	0
	1279	2020-06-15 16:43:25	Male	23	Graduate Entry Year 2	Newcastle	4	1	2	4	3	1	2	0	1	2	5	1	3	1	1	3	6	0	2	1	Anki Flashcards, Geeky Medics, Osmosis, YouTube, University resources	1	5	6	4	3	2	No		0	1	0	0
	1280	2020-06-15 16:59:26	Female	21	Undergraduate Entry Year 3	Hull York	10	5	3	2	1	2	3	0	2	3	2	2	4	0	3	6	3	3	5	0	Oxford handbooks, Armando hasundugan on YouTube, Osmosis, passmed, I’ll	2	5	6	4	3	1	No		1	0	0	0
	1281	2020-06-15 17:14:39	Female	23	Undergraduate Entry Year 2	Newcastle	6	5	2	4	1	0	0	0	3	5	1	0	0	0	6	6	0	0	0	0	Greys anatomy, geeky medics, neuroscience, rang and dale pharmacology, anatomy websites	1	2	4	6	5	3	No		1	0	0	0
	1282	2020-06-15 17:18:47	Female	21	Undergraduate Entry Year 3	Newcastle	5	6	3	3	2	0	1	0	3	0	4	0	1	0	4	1	6	0	1	0	Oxford handbooks, zero to finals website, almost a doctor website, the top 100 drugs book, crash course books	1	6	4	3	2	5	No		1	0	0	0
	1283	2020-06-15 17:21:08	Female	18	Undergraduate Entry Year 1	Norwich (UEA)	6	1	2	6	1	0	1	0	0	1	0	0	0	0	2	1	0	0	0	0	Crash Course, NHS website, Top 100 drugs, BNF app, Moores Essential Clinical Anatomy	1	4	6	3	2	5	No		1	0	0	0
	1284	2020-06-15 17:25:06	Male	18	Undergraduate Entry Year 1	Hull York	4	6	1	3	4	0	4	1	0	4	5	0	4	0	0	3	4	0	1	0	Osmosis, teach me anatomy, teach me physiology, BMJ best practice, Acklands anatomy	4	1	5	3	2	6	No		1	0	0	0
	1285	2020-06-15 17:30:08	Female	27	Undergraduate Entry Year 4	Hull York	8	3	3	1	1	3	1	1	0	0	4	1	3	2	0	0	4	3	0	4	During lockdown SMILE online education set up by doctors, passmed, eureka book series, patient uk	3	2	5	6	4	1	No		1	0	0	0
	1286	2020-06-15 17:38:59	Male	18	Undergraduate Entry Year 1	Hull York	7	2	1	2	3	1	1	0	0	1	4	1	1	0	0	2	4	0	0	0	Teach me anatomy, teach me physiology, KenHub, AMBOSS, other peoples notes,	1	3	5	2	4	6	No		1	0	0	0
	1287	2020-06-15 18:05:38	Male	18	Undergraduate Entry Year 1	Norwich (UEA)	3	6	3	2	1	0	1	0	1	1	3	0	4	1	5	2	6	0	5	1	University Lectures, GeekyMedics, Crash Course books, PassMedicine, Nice evidence search	4	2	5	6	1	3	No		1	0	0	0
	1288	2020-06-15 18:26:41	Female	19	Undergraduate Entry Year 1	Norwich (UEA)	3	1	1	4	2	0	1	1	0	5	2	0	0	0	0	2	4	0	0	0	Kumar and Clarke clinical medicine, university PowerPoints, crash course rheumatology and orthopaedics, journal articles, nice guidelines	1	6	5	3	2	4	No		1	1	0	0
	1289	2020-06-15 18:29:23	Female	19	Undergraduate Entry Year 1	Norwich (UEA)	2	4	2	5	4	0	2	0	2	4	3	1	2	0	3	4	6	0	3	0	Crashcourse, Clinicalkey, Capsule, Geekymedics	1	2	6	3	5	4	No		1	0	0	0
	1290	2020-06-15 18:33:40	Female	23	Undergraduate Entry Year 1	Norwich (UEA)	6	4	4	6	2	0	1	1	3	5	3	0	3	1	3	6	4	0	4	2	kumar&clark 'clinical medicine' , Clinical key student, osmosis, geeky medics, crash course books	1	4	3	5	2	6	No		1	0	0	0
	1291	2020-06-15 19:10:38	Female	29	Undergraduate Entry Year 3	King's College London	4	3	5	6	0	1	2	0	1	2	5	1	5	0	1	3	6	3	6	0	Bite Medicine, Osmosis, Passmed, Kumar and Clark, Oxford Handbook of Clinical Medicine	1	3	6	4	5	2	No		0	1	0	0
	1292	2020-06-15 19:12:39	Male	21	Undergraduate Entry Year 3	Imperial College London	1	5	4	2	3	1	2	0	1	1	3	4	1	0	1	3	6	6	2	0	Older year note, Oxford clinical handbook, MedEd pp, question banks	2	1	5	4	3	6	No		1	0	0	0
	1293	2020-06-15 19:06:56	Male	19	Undergraduate Entry Year 1	Norwich (UEA)	3	5	2	0	1	1	2	1	3	4	4	0	1	0	3	4	5	3	2	3	1. Kumar and Clarke’s, crash course in orthopaedics and rheumatology, robbins basic pathology	3	2	6	4	5	1	No		1	0	0	0
	1294	2020-06-15 19:18:25	Female	19	Undergraduate Entry Year 1	Norwich (UEA)	6	1	5	6	5	3	4	1	4	4	4	2	5	3	2	6	3	0	1	3	Crash Course, Moore’s Clinical Anatomy, passmedicine, passtest, geeky medics	5	1	2	6	4	3	No		1	0	0	0
	1295	2020-06-15 19:27:04	Female	21	Undergraduate Entry Year 3	King's College London	3	5	2	4	1	2	1	0	3	3	1	2	1	0	2	2	2	0	0	0	Bmj best practice patient.info Oxford handbook clinical medicine	2	1	3	6	4	5	No		0	1	0	0
	1296	2020-06-15 19:36:53	Female	19	Undergraduate Entry Year 1	Norwich (UEA)	3	5	2	2	3	0	5	1	1	4	2	0	5	1	6	1	6	0	6	2	Crash Course: Rheumatology and Orthopaedics; Teachmesurgery; Teachmeanayomy; Armando Youtube; Geeky Medics	1	5	6	2	3	4	No		1	0	0	0
	1297	2020-06-15 20:29:00	Female	31	Graduate Entry Year 2	Swansea	2	3	1	4	1	2	1	0	2	4	1	2	0	0	1	4	0	4	1	0	Wikipedia (genuinely- good starting point), pass medicine, Oxford handbook clinical medicine,	3	6	5	1	4	2	No		1	0	0	0
	1298	2020-06-15 20:23:03	Female	19	Undergraduate Entry Year 1	Norwich (UEA)	5	4	2	6	1	0	1	0	1	6	1	0	1	0	4	6	3	0	2	0	Crash course books, BMJ best practice website, osmosis YouTube videos, nhs website, BNF website	4	2	3	5	1	6	No		1	0	0	0
	1299	2020-06-15 20:45:23	Female	21	Undergraduate Entry Year 3	King's College London	1	1	1	1	2	3	3	1	2	2	2	3	1	2	5	6	1	1	1	1	Please don't make me but GeekyMedics, TeachMeanatomy,QuesMed,PassMed and KhanAcademy	1	3	6	2	4	5	No		1	0	0	0
	1300	2020-06-15 20:49:45	Female	24	Undergraduate Entry Year 1	Newcastle	7	5	5	6	1	0	1	0	1	6	0	0	5	0	1	6	0	0	3	0	Moore’s anatomy, greys anatomy, teach me physiology, Kumar and Clarke, osmosis	1	3	2	4	5	6	No		0	1	0	0
	1301	2020-06-15 21:38:12	Female	19	Undergraduate Entry Year 1	Birmingham	3	1	3	6	1	1	1	1	1	5	2	2	1	0	0	2	0	1	0	0	anatomy TV; university of Birmingham's own resources; 'teach me anatomy' website; Cochrane library; gray's anatomy textbooks	1	5	6	2	3	4	No		1	0	0	0
	1302	2020-06-15 22:00:17	Female	20	Undergraduate Entry Year 2	Birmingham	3	1	2	3	1	0	1	0	0	5	1	0	0	0	0	1	0	0	0	0	Complete anatomy app, Greys anatomy textbook and flashcards,	3	2	6	5	4	1	No		1	1	0	0
	1303	2020-06-15 22:17:59	Male	23	Undergraduate Entry Year 5	Glasgow	1	3	5	6	4	1	1	0	4	6	2	0	0	0	2	5	3	0	1	0	Oxford handbooks, Glasgow uni lectures, khan academy	3	1	4	2	6	5	No		1	0	0	0
	1304	2020-06-15 22:21:18	Female	29	Undergraduate Entry Year 5	Glasgow	5	2	3	6	1	0	0	0	2	2	0	0	0	0	1	3	0	0	0	0	Grays anatomy, emedicine.com	2	3	6	5	1	4	No		1	0	0	0
	1305	2020-06-15 22:21:15	Female	20	Undergraduate Entry Year 2	Glasgow	4	14	3	4	3	1	2	0	3	3	4	2	2	0	6	6	6	6	5	0	Guyton and hall, teach me anatomy, kumar and Clark	1	2	5	4	6	3	No		1	0	0	0
	1306	2020-06-15 22:22:47	Female	20	Undergraduate Entry Year 3	Glasgow	7	2	2	4	1	0	1	1	0	6	1	0	1	1	0	3	0	0	0	0	oxford handbook, kumar and clark, bnf, khan academy, osmosis	1	6	5	4	3	2	No		1	0	0	0
	1307	2020-06-15 22:27:14	Female	25	Undergraduate Entry Year 4	Glasgow	5	4	0	5	0	4	1	0	1	6	0	0	1	0	0	6	0	0	0	0	Cheese and onion, passmedicine, osmosis	1	3	6	2	4	5	No		1	0	0	0
	1308	2020-06-15 22:35:30	Female	22	Undergraduate Entry Year 4	Hull York	2	1	5	1	1	0	1	0	4	1	0	0	0	0	0	0	0	0	0	0	Oxford handbook of clinical medicine, PassMed, Eureka Textbooks, Illustrated Textbook of Paediatrics, NICE	2	5	6	3	1	4	No		1	0	0	0
	1309	2020-06-15 22:35:21	Female	21	Undergraduate Entry Year 3	Glasgow	3	1	3	4	2	0	2	2	0	0	0	0	0	0	0	0	0	0	0	0	BMJ best practice, osmosis, GGC adult therapeutics handbook, GGC GP antibiotics app	1	4	6	2	3	5	No		1	0	0	0
	1310	2020-06-15 22:34:50	Female	23	Undergraduate Entry Year 1	Glasgow	5	8	3	4	1	0	2	0	1	4	1	0	5	2	2	6	4	0	5	3	Osmosis youtube, Khan academy youtube, Armando youtube, Lecture notes , Crashcourse textbooks	1	5	6	2	3	4	No		1	0	0	0
	1311	2020-06-15 22:44:46	Prefer not to say	22	Undergraduate Entry Year 2	Glasgow	4	7	4	2	1	0	1	0	4	2	1	0	1	0	6	6	6	0	1	0	clinical key student and bmj best practice	1	2	3	5	4	6	No		0	1	0	0
	1312	2020-06-15 22:48:01	Female	23	Undergraduate Entry Year 4	Glasgow	2	6	3	1	2	0	1	0	1	5	2	0	0	0	0	6	2	0	2	0	Oxford handbook of clinical medicine; oxford handbook of clinical specialties; BMJ best practice; GGC medicines handbook	2	1	5	6	4	3	No		0	1	1	0
	1313	2020-06-15 22:52:43	Male	21	Undergraduate Entry Year 3	Imperial College London	1	7	0	6	0	1	1	0	2	3	0	4	1	1	6	6	1	4	3	1	Osmosis, Oxford Clinical Cases for Surgery and Medicine, Notes from older students, Slides from academic societies, Geeky Medics	3	5	6	4	2	1	No		1	0	0	0
	1314	2020-06-15 23:06:45	Female	27	Undergraduate Entry Year 5	Glasgow	7	2	3	1	3	0	2	0	0	0	0	2	5	1	0	0	0	2	0	1	Oxford clinical handbook, Oxford handbook clinical specialities, geeky medics, pastest, smile (facebook group - online lectures)	1	5	6	4	2	3	No		1	0	0	0
	1315	2020-06-15 23:06:37	Female	26	Undergraduate Entry Year 4	Glasgow	4	6	5	4	1	0	0	0	6	5	3	0	0	0	2	6	6	0	0	0	BMJ best practice, zero to finals website, clinical obstetric and gynaecology text book, illustrated textbook of Paediatrics, Kumar and clark clinical medicine	1	4	6	5	3	2	No		1	0	0	0
	1316	2020-06-15 23:17:30	Female	21	Undergraduate Entry Year 4	Glasgow	4	9	3	6	1	0	0	0	1	6	2	0	5	1	2	6	4	0	6	0	Amboss, Capsule, Oxford textbook series, GeekyMedics, Kumar and Clarks Clinical Medicine	2	4	3	6	1	5	No		1	0	0	0
	1317	2020-06-16 00:07:04	Female	26	Graduate Entry Year 5	Glasgow	2	3	3	4	4	2	1	1	2	2	4	5	3	3	6	2	5	5	2	5	Passmedicine, zero to finals, almost a doctor, SMILE, pulsenotes	2	5	4	3	1	6	No		1	0	0	0
	1318	2020-06-16 04:13:57	Female	20	Undergraduate Entry Year 2	University College London (UCL)	6	2	5	6	4	0	5	1	5	6	4	0	5	1	6	6	5	0	2	0	Lectures, Rang and Dale, anatomyzone (YouTube), osmosis, Grays Anatomy/ Dean and Peggington	5	1	2	3	4	6	No		1	0	0	0
	1319	2020-06-16 05:32:51	Female	19	Undergraduate Entry Year 1	Hull York	7	1	3	4	0	2	3	0	0	2	0	3	4	0	0	6	0	1	2	0	Osmosis, drugbank, wikipedia, webmed, Kumar and Clarke	3	5	4	1	2	6	No		1	0	0	0
	1320	2020-06-16 07:58:32	Female	22	Undergraduate Entry Year 3	Glasgow	1	1	3	6	3	5	5	5	4	2	4	2	4	4	4	0	0	0	4	4	Google	3	2	1	5	6	4	No		0	1	0	0
	1321	2020-06-16 07:59:22	Female	21	Undergraduate Entry Year 2	Hull York	10	9	2	6	4	0	6	2	0	3	6	0	5	5	1	6	6	0	6	3	Patient U.K. (professional pages), Armando Hasudungan on YouTube, Khan Academy on YouTube, Guyton and Hall Medical Physiology Textbook, Drug Bank	5	1	6	3	4	2	No		1	0	0	0
	1322	2020-06-16 08:02:44	Female	29	Undergraduate Entry Year 4	Glasgow	3	1	1	4	0	1	1	0	1	4	0	1	0	0	3	6	0	2	2	0	Passmedicine, BMJ student online library, oxford textbook of clinical medicine, crash course text books, at a glance textbooks	3	1	4	5	6	2	No		0	1	0	0
	1323	2020-06-16 08:22:29	Female	24	Graduate Entry Year 2	Southampton	4	9	2	4	2	4	3	2	2	3	2	4	3	3	3	4	6	6	6	5	Pulsenotes, Passmed, Kumar&Clark, TheUnofficialGuideto, TeachMe	1	2	6	4	5	3	No		1	1	0	0
	1324	2020-06-16 08:30:36	Female	27	Graduate Entry Year 2	Southampton	1	1	2	4	1	0	1	0	1	5	1	0	1	1	2	4	0	0	0	1	Oxford handbook of clinical medicine, university-produced lectures	4	5	1	3	2	6	No		1	0	0	0
	1325	2020-06-16 08:40:32	Male	21	Undergraduate Entry Year 2	Norwich (UEA)	3	6	4	2	2	2	1	0	3	1	3	3	0	0	6	3	6	6	2	0	Pass medicine, crash course textbooks, bmj one examination, cardiology in a heartbeat	2	1	4	5	6	3	No		1	0	0	0
	1326	2020-06-16 08:46:40	Male	21	Undergraduate Entry Year 2	Glasgow	3	1	2	4	2	1	2	0	2	5	2	1	2	0	0	1	0	1	3	1	YouTube	1	6	5	4	3	2	No		1	1	0	0
	1327	2020-06-16 09:49:16	Male	31	Undergraduate Entry Year 4	Glasgow	3	6	1	3	3	2	3	1	1	3	3	1	1	1	1	6	5	3	4	0	Almost a doctor website, zero to to finals website, Oxford handbooks, 'teach me' series eg teachmesurgery website.	1	5	6	2	4	3	No		1	0	0	0
	1328	2020-06-16 10:10:52	Female	30	Graduate Entry Year 2	Southampton	2	1	1	0	0	6	1	1	0	1	2	4	1	1	2	3	4	5	1	0	Passtest, smile. Capsule,	1	6	4	2	3	5	No		1	0	0	0
	1329	2020-06-16 10:14:35	Female	27	Undergraduate Entry Year 4	Glasgow	7	10	2	5	5	3	4	2	3	5	5	5	4	3	6	6	6	6	4	3	Passmedicine, zero to finals, oxford handbooks	2	1	3	4	6	5	No		0	1	0	0
	1330	2020-06-16 10:23:41	Male	27	Graduate Entry Year 1	Swansea	4	2	5	4	1	0	6	2	3	4	3	0	6	3	2	4	2	0	3	2	Armando hasudungan (youtube), Clinically orientated anatomy (book), Anatomedia (computer resource), Oxford book of Med, Relevant Recorded lectures from university*	1	6	3	2	5	4	No		1	0	0	0
	1331	2020-06-16 10:56:13	Female	20	Undergraduate Entry Year 3	Glasgow	6	3	1	4	3	1	2	0	0	6	0	0	1	0	0	6	0	0	1	0	BMJ best practice, University PowerPoint slides, Geeky Medics, youtube Osmosis videos, McClouds clinical examination textbook	3	1	2	5	4	6	No		0	0	1	0
	1332	2020-06-16 11:00:07	Male	22	Graduate Entry Year 2	Southampton	2	1	2	3	1	0	3	0	1	3	0	0	4	0	2	2	0	0	3	0	YouTube Kumar and Clarke Uni Blackboard History taking guide Duke Elder Book	3	1	6	5	2	4	No		0	1	0	0
	1333	2020-06-16 11:07:38	Female	27	Undergraduate Entry Year 1	Hull York	2	1	2	4	2	0	3	0	1	5	1	0	1	0	0	0	0	0	0	0	Books and youtube	2	3	1	4	5	6	No		0	1	0	0
	1334	2020-06-16 11:17:43	Female	24	Graduate Entry Year 2	Southampton	2	8	2	4	2	0	1	3	3	2	1	0	0	4	6	5	2	0	0	6	SMILE lectures on Facebook, anki, speaking clinically, zero to finals, OSCE revision textbook	1	3	5	6	4	2	No		1	0	0	0
	1335	2020-06-16 11:28:44	Female	24	Undergraduate Entry Year 3	Hull York	3	2	6	3	2	0	1	0	6	3	2	1	1	1	3	1	1	2	1	1	Lecture note text books, eureka text books, BMJ best medical practice, oxford clinical handbooks, pulsenotes	1	4	6	2	3	5	No		1	0	0	0
	1336	2020-06-16 11:44:19	Female	18	Undergraduate Entry Year 1	Norwich (UEA)	2	1	1	5	1	0	3	0	0	6	1	0	1	0	0	0	0	0	0	0	medical sciences, armando hasundugan on youtube, meded videos, lectures, crash course rheum & ortho	1	3	6	4	2	5	No		1	0	0	0
	1337	2020-06-16 11:38:59	Male	19	Undergraduate Entry Year 1	Norwich (UEA)	6	5	3	3	1	0	1	1	4	4	0	0	1	0	1	2	0	0	0	1	Kumar and Clark: Clinical Medicine, Naishe and Court: Medical Sciences, Oxford Handbook of Clinical Medicine, Crashcourse book series, Capsule website	2	1	5	3	4	6	No		0	0	1	0
	1338	2020-06-16 13:11:01	Female	23	Undergraduate Entry Year 5	Birmingham	3	2	5	4	0	5	4	2	2	5	0	6	5	4	3	2	0	4	3	4	BMJ best practice, PassTest, Oxford handbooks	1	2	6	5	3	4	No		0	1	0	0
	1339	2020-06-16 13:23:49	Female	23	Graduate Entry Year 1	Birmingham	3	3	3	5	3	0	2	2	4	0	2	4	4	0	1	0	3	3	5	0	Nice Clinical knowledge; Teach me anatomy; Crash course in (Cardiac/respiratory/renal); Armandu Hasudugen medical youtube videos	3	5	6	2	1	4	No		1	0	0	0
	1340	2020-06-16 13:25:09	Female	20	Undergraduate Entry Year 3	Glasgow	7	10	3	5	2	2	3	0	4	6	2	2	5	0	4	6	3	1	3	0	Medscape.com, Guyton and Hall Physiology, Moore’s Clinical Anatomy, BMJ best practise, University of Glasgow’s Lectures	4	1	2	6	5	3	No		0	0	1	0
	1341	2020-06-16 13:41:28	Male	20	Undergraduate Entry Year 2	Glasgow	4	1	2	4	3	0	5	0	0	0	0	0	0	0	0	0	0	0	0	0	Vanders Physiology, Osmosis, Netters anatomy, UofG learning material, Kumar and Clarkes clinical medicine	3	1	4	5	2	6	No		1	1	0	0
	1342	2020-06-16 13:44:43	Female	20	Undergraduate Entry Year 3	Glasgow	4	7	2	4	3	2	3	0	2	3	3	3	3	2	3	6	6	4	2	1	Osmosis, BMJ best practice, SMILE lectures, surgical talk lecture notes in undergraduate surgery, Kumar and Clark’s medicine textbook	1	5	6	3	2	4	Not sure		1	0	0	0
	1343	2020-06-16 13:59:09	Female	24	Undergraduate Entry Year 2	Glasgow	3	6	0	4	3	0	4	1	1	4	4	0	4	2	0	0	1	0	6	6	Not sure sorry	1	4	5	6	2	3	No		1	0	0	0
	1344	2020-06-16 14:04:01	Female	20	Undergraduate Entry Year 1	Southampton	2	1	1	4	1	1	2	1	0	5	1	1	2	0	0	0	0	0	0	0	YouTube	1	2	6	5	3	4	No		1	0	0	0
	1345	2020-06-16 14:28:08	Female	25	Graduate Entry Year 2	Southampton	1	3	5	3	1	0	5	0	2	5	3	2	5	0	3	6	0	0	0	0	Medicine in a minute, Osmosis, Eureka:, Crash Course	2	4	6	1	3	5	No		0	0	0	0
	1346	2020-06-16 14:45:50	Female	26	Graduate Entry Year 4	Glasgow	2	4	1	4	1	0	1	2	1	4	3	0	0	1	0	5	6	0	0	0	Teach me surgery.com, teach me OBGYN.com, Radiopaedia, unofficial guide to paediatrics textbook, geeky medics	2	3	4	1	5	6	No		1	0	0	0
	1347	2020-06-16 14:57:52	Male	20	Undergraduate Entry Year 2	Southampton	1	1	1	5	3	0	0	1	2	4	2	0	0	0	0	0	0	0	0	0	Medical pharmacology and therapeutics, histology made easy, google	3	1	6	2	4	5	No		1	0	0	0
	1348	2020-06-16 10:05:05	Female	21	Undergraduate Entry Year 3	Imperial College London	3	11	2	2	2	1	1	0	2	3	3	3	2	0	3	4	6	6	6	0	Bmj best practice, osmosis, MedSchool.co, Oxford handbook	1	2	5	4	3	6	No		0	1	0	0
	1349	2020-06-16 15:37:57	Female	23	Undergraduate Entry Year 4	Queen's University Belfast	5	11	3	3	4	0	1	1	3	3	3	0	1	1	6	6	6	0	1	2	Zero to finals, geeky medics, passmed, capsule, UTAH pathology	6	1	2	3	4	5	No		1	0	0	0
	1350	2020-06-16 15:58:48	Female	20	Undergraduate Entry Year 3	Birmingham	8	3	5	4	2	0	1	0	4	3	2	0	0	0	3	4	2	0	0	0	Clinical Key, Teach Me Web Pages (e.g. Teach Me Anatomy), Complete Anatomy, Lectures, BMJ	2	1	4	5	3	6	No		0	1	0	0
	1351	2020-06-16 15:32:37	Male	28	Undergraduate Entry Year 2	Southampton	2	5	1	6	1	0	1	0	1	6	1	0	1	0	2	6	2	0	1	2	Bnf, Wikipedia, pubmed, University website (blackboard),	1	5	4	3	2	6	No		1	1	0	0
	1352	2020-06-16 16:16:57	Female	23	Graduate Entry Year 2	Southampton	2	6	1	2	2	2	2	0	0	0	3	3	2	0	1	4	6	6	6	0	Pulse Notes, Pass Medicine, Osmosis, BMJ best practice, patient.info	2	5	4	3	1	6	No		1	0	0	0
	1353	2020-06-16 16:25:14	Male	24	Undergraduate Entry Year 4	Plymouth University-Peninsula School of Medicine	1	1	0	0	3	0	6	4	1	0	3	0	6	4	1	1	1	1	6	1	Osmosis, Bmj best practice, Zero to finals, Bmj on examination	1	5	6	2	3	4	No		0	1	0	0
	1354	2020-06-16 16:57:31	Male	21	Undergraduate Entry Year 3	Southampton	2	3	4	2	2	2	2	0	5	1	1	3	2	0	6	2	1	6	2	0	Kumar and Clark's 9e, Oxford handbook, Almost a doctor, SMILE (voluntary Facebook group run by doctors)	3	1	6	5	4	2	No		1	0	0	0
	1355	2020-06-16 17:14:47	Male	25	Undergraduate Entry Year 4	Queen's University Belfast	12	7	1	5	2	2	1	1	1	5	2	2	1	1	0	6	6	6	0	0	Notes, passmed	1	4	5	2	6	3	No		1	0	0	0
	1356	2020-06-16 17:11:45	Female	22	Undergraduate Entry Year 4	Norwich (UEA)	4	2	2	0	1	4	1	0	2	0	1	4	1	0	3	2	1	4	4	0	Passmedicine , almostadoctor.com, Calgary guide to understanding disease (website), Armando hausudenan (YouTube ) , osmosis (YouTube)	5	2	6	1	3	4	No		1	0	0	0
	1357	2020-06-16 17:32:41	Female	19	Undergraduate Entry Year 2	Southampton	2	3	1	4	0	0	1	0	0	4	2	0	1	0	0	0	0	0	0	0	Pass medicine website, quizlet online flashacards, e-learning on Southampton Blackboard	3	2	6	4	5	1	No		0	1	0	0
	1358	2020-06-16 17:34:07	Female	19	Undergraduate Entry Year 1	Norwich (UEA)	2	1	1	5	4	1	4	1	1	5	3	2	6	1	1	6	6	3	6	2	PastTest, Lectures, Anatomy Quiz, Complete Anatomy, Medscape	4	1	2	3	5	6	No		1	1	1	0
	1359	2020-06-16 17:39:47	Female	21	Undergraduate Entry Year 3	Southampton	7	9	2	5	2	0	1	0	3	3	3	0	1	0	6	6	3	0	1	0	Zero to finals medicine textbook, geeky medics, radiopedia, YouTube,	1	5	6	2	3	4	No		1	0	0	0
	1360	2020-06-16 17:50:34	Female	20	Undergraduate Entry Year 2	Southampton	3	5	3	3	1	0	1	1	4	1	1	0	2	1	5	6	3	0	4	2	Atlas of anatomy. Southampton library website, soton brain hub, Sampson’s pharmacology, osmosis	1	6	5	3	2	4	No		0	0	0	0
	1361	2020-06-16 17:50:00	Female	22	Undergraduate Entry Year 2	Plymouth University-Peninsula School of Medicine	4	3	1	1	3	1	1	2	1	1	2	1	1	1	2	4	6	5	5	1	Armando Hasudungan -YouTube, Osmosis videos- YouTube, NHS website, NICE guidelines, GP notebook	1	2	5	3	4	6	No		1	0	0	0
	1362	2020-06-16 18:16:16	Female	22	Undergraduate Entry Year 4	Plymouth University-Peninsula School of Medicine	2	1	2	1	0	3	2	1	2	0	0	3	2	0	2	1	0	2	1	0	Passmedicine, SMILE Zoom lectures, Netter's Physiology, Kumars & Clarks	1	5	6	3	4	2	No		1	0	0	0
	1363	2020-06-16 18:18:53	Female	20	Undergraduate Entry Year 2	Southampton	7	2	0	6	2	0	4	0	0	4	0	0	5	0	0	0	0	0	0	0	Osmosis website, Aclands, Soton Brain Hub, Soton Anatomy Hub	3	4	6	1	2	5	No		1	1	0	0
	1364	2020-06-16 18:20:57	Female	20	Undergraduate Entry Year 2	Southampton	6	2	0	6	1	0	1	0	0	2	5	0	1	0	0	2	6	0	6	0	bite medicine, osmosis, lecture powerpoint slides, nice guidelines, instant anatomy	5	4	6	1	2	3	No		1	0	0	0
	1365	2020-06-16 17:13:31	Female	22	Undergraduate Entry Year 3	Queen's University Belfast	8	3	5	2	2	2	3	1	2	3	3	3	5	1	3	5	6	3	6	2	Pathology At A Glance, Pass Medicine, Khan Academy, Geeky Medics	1	4	6	5	3	2	No		1	0	0	0
	1366	2020-06-16 18:25:17	Female	21	Undergraduate Entry Year 3	Southampton	3	10	1	4	0	0	0	1	1	6	0	0	1	0	1	6	3	0	0	0	OSCEstop, crash course books	1	3	5	2	4	6	No		1	0	0	0
	1367	2020-06-16 18:40:29	Female	26	Undergraduate Entry Year 3	Southampton	2	3	3	6	2	1	1	1	2	2	5	5	5	1	4	3	3	6	3	1	SMILE lectures, BiteMedicine lectures, PassMedicine, Pulse Notes, Oxford Handbook of Clinical Medicine	4	5	2	1	6	3	No		1	1	0	0
	1368	2020-06-16 18:45:41	Female	20	Undergraduate Entry Year 1	Norwich (UEA)	4	3	3	4	2	2	3	1	2	5	3	4	2	1	2	6	5	3	2	1	Capsule, pass medicine , Kumar and Clark clinical medicine , osmosis,	2	4	5	1	3	6	No		1	0	0	0
	1369	2020-06-16 18:58:46	Male	23	Undergraduate Entry Year 2	Southampton	4	2	2	5	1	1	1	0	0	4	1	3	2	0	6	4	2	5	3	0	Lecture material, osmosis online learning, wheaters histology, naish medical sciences	3	5	6	2	1	4	No		1	0	0	0
	1370	2020-06-16 20:09:54	Female	27	Graduate Entry Year 4	Southampton	2	6	3	4	2	0	5	1	0	3	6	0	6	0	0	1	5	0	4	0	Passmed, Youtube, Almost a Dr, Medically fit for exams, teach me obs and gynae	3	6	2	5	4	1	No		1	0	0	0
	1371	2020-06-16 20:11:22	Female	22	Undergraduate Entry Year 3	Hull York	2	3	1	3	4	0	3	0	0	2	4	0	3	0	0	4	2	0	1	0	BMJ best practice, osmosis YouTube videos, passmed question bank, Amboss, CV physiology	1	5	6	3	2	4	No		1	0	0	0
	1372	2020-06-16 20:17:52	Female	23	Undergraduate Entry Year 4	Glasgow	4	1	3	5	6	6	6	5	1	2	0	0	0	0	0	0	0	0	0	0	Passmedicine, usmle books, oxford clinical books	3	5	4	6	1	2	No		1	1	0	0
	1373	2020-06-16 20:15:31	Male	23	Undergraduate Entry Year 4	Queen's University Belfast	7	9	2	5	0	0	1	0	4	2	2	0	1	0	6	3	4	0	6	0	Website: Capsule; Queen Medical Portal; Books: Oxford Handbook of Clinical Medicine; Oxford General Practice Handbook; Oxford Handbook of Clinical Specialities	1	5	3	4	2	6	No		1	0	0	0
	1374	2020-06-16 20:53:49	Female	23	Undergraduate Entry Year 2	Glasgow	6	12	2	6	3	0	2	1	2	6	3	0	2	1	0	0	0	0	0	0	Netter’s Anatomy Clinical Key Peerwise	1	4	6	5	2	3	No		1	0	0	0
	1375	2020-06-16 21:13:16	Female	28	Undergraduate Entry Year 2	Birmingham	5	3	1	5	4	1	4	2	1	3	5	2	4	2	1	2	4	1	4	1	oxford clinical medicine handbook, geeky medics, teachmeanamoty, bluelink, acland	1	3	5	2	4	6	No		1	0	1	0
	1376	2020-06-16 21:19:03	Male	20	Undergraduate Entry Year 2	Glasgow	1	1	0	6	2	0	1	0	0	6	2	0	1	0	0	0	0	0	0	0	Teach me anatomy/physiology, Wikipedia, university lectures,	1	4	5	2	3	6	No		1	0	0	0
	1377	2020-06-16 21:29:50	Female	21	Undergraduate Entry Year 3	Southampton	3	8	0	3	4	4	4	1	0	3	4	4	4	1	0	3	6	6	6	6	Passmedicine, youtube (osmosis, armando), anki, uni lectures	4	1	5	6	3	2	No		1	0	0	1
	1378	2020-06-16 22:12:00	Female	19	Undergraduate Entry Year 1	Norwich (UEA)	4	7	4	4	1	0	2	1	5	3	4	0	2	1	5	1	2	0	2	3	Crash course rheumatology and orthopaedics. Capsule the app. Netters anatomy colouring book. Robbins pathology. Teach me anatomy	2	1	6	4	3	5	No		0	1	0	0
	1379	2020-06-16 22:25:37	Female	26	Undergraduate Entry Year 3	Leeds	3	1	0	1	3	0	1	0	0	0	0	0	0	2	2	0	0	0	0	0	BMJ Best pathways, PassMed, Patient Info, NHS	3	2	1	6	4	5	No		1	0	0	0
	1380	2020-06-16 22:51:05	Female	23	Graduate Entry Year 1	Barts and The London	5	7	1	4	2	0	2	0	1	5	2	0	2	0	5	5	5	6	3	6	the Teach Me Series (e.g. Teach Me Anatomy), Kumar and Clark's Clinical Medicine, Armando Hasudungun's Youtube channel.	5	1	2	4	3	6	No		1	1	0	0
	1381	2020-06-17 08:27:45	Female	24	Graduate Entry Year 2	Southampton	3	6	1	5	2	0	1	0	1	5	3	0	2	0	1	6	3	0	1	2	Geeky medics, university Blackboard, medshare lectures, SMILE learning online lectures. YouTube.	2	1	6	4	3	5	No		0	1	0	0
	1382	2020-06-17 08:42:50	Female	27	Undergraduate Entry Year 3	Queen's University Belfast	4	8	3	3	1	1	1	0	3	3	1	1	1	0	6	6	4	4	6	0	first aid, passmedicine, zerotofinals, youtube,	1	3	5	4	2	6	No		1	0	0	0
	1383	2020-06-17 08:58:48	Female	30	Undergraduate Entry Year 1	Newcastle	3	5	1	4	3	0	1	0	2	3	3	0	3	0	1	4	2	0	3	0	Moores anatomy, osmosis, Newcastle MLE, BNF, geeky medics	5	2	1	4	6	3	No		1	0	0	0
	1384	2020-06-17 08:54:46	Male	26	Undergraduate Entry Year 1	Newcastle	8	8	1	5	2	0	1	1	1	5	2	1	1	1	0	6	6	0	2	0	Grey’s Anatomy For Students, Osmosis, Khan Academy, Clinical Medicine by Kumar and Clark, NCBI	2	1	3	5	4	6	No		1	0	0	0
	1385	2020-06-17 09:40:54	Female	24	Undergraduate Entry Year 1	Newcastle	3	6	1	6	3	0	4	2	2	6	3	4	4	2	2	6	3	0	6	0	YouTube osmosis videos, pulsenotes,	2	1	3	4	5	6	No		1	0	0	0
	1386	2020-06-17 09:49:45	Female	24	Graduate Entry Year 2	Southampton	3	6	4	2	5	3	2	2	5	4	5	4	3	3	3	2	3	2	1	2	pass medicine, zero to finals textbook, shared one drive with year, patient.info	1	2	4	6	3	5	No		0	1	0	0
	1387	2020-06-17 09:43:32	Female	24	Graduate Entry Year 2	Southampton	2	1	2	1	3	3	3	1	2	0	3	3	4	1	1	1	3	2	4	2	Armando Husundugan (youtube - this guy is the best, fantastic for understanding concepts of physiology and pathophysiology), osmosis (youtube and website - great for revision of diseases I’ve studied before), BMJ best practice (website - favourite for getting information on diseases I’m learning about for the first time; I like how it breaks topics down into symptoms, risk factors, investigations…	3	4	1	2	5	6	No		1	0	0	0
	1388	2020-06-17 10:02:27	Male	22	Undergraduate Entry Year 4	Norwich (UEA)	6	2	4	1	4	3	1	0	4	2	5	4	0	0	2	2	2	2	6	6	Passmed, Passtest, Kumar & Clark,	1	6	4	3	2	5	No		1	0	0	0
	1389	2020-06-17 10:08:27	Male	24	Graduate Entry Year 2	Southampton	3	2	2	4	4	0	3	0	1	3	4	1	0	0	0	4	1	2	3	0	Pubmed, YouTube, blackboard, google scholar,	1	5	6	3	2	4	No		1	0	0	0
	1390	2020-06-17 10:13:17	Male	22	Undergraduate Entry Year 4	Norwich (UEA)	6	10	1	3	5	4	5	5	3	1	5	5	5	5	2	1	6	6	6	6	PassMedicine, PulseNotes, QuesMed, Oxford Clinical Handbook, Youtube	1	5	6	4	3	2	No		1	0	0	0
	1391	2020-06-17 11:00:18	Male	20	Undergraduate Entry Year 2	Keele	1	1	0	6	1	0	1	0	0	6	1	0	1	0	0	3	1	0	4	0	TeachMeAnatomy, NinjaNerdScience, Armando Hasundugan, Osmosis Medicine, The Bearded Medic,	1	4	6	3	2	5	No		1	1	0	0
	1392	2020-06-17 08:15:53	Female	24	Undergraduate Entry Year 4	Leicester	2	4	1	4	2	2	1	1	4	6	1	1	1	1	3	5	4	0	3	1	top 100 drugs, youtube, capsule, passmedicine, University of Leicester library (to access online books when necessary)	5	1	3	6	4	2	No		0	1	0	0
	1393	2020-06-17 12:33:28	Female	25	Graduate Entry Year 3	Glasgow	3	1	3	4	1	0	1	0	1	2	0	0	0	0	0	0	0	0	0	0	Oxford Handbook of Clinical Medicine, Davidson’s clinical principles of medicine, BMJ best practice	1	5	3	4	6	2	No		1	0	0	0
	1394	2020-06-17 13:19:40	Female	26	Undergraduate Entry Year 4	Queen's University Belfast	2	1	2	2	1	4	6	0	1	1	0	3	3	0	2	1	0	6	6	0	Passmedicine, YouTube, osmosis, BNF, Clinical handbooks	1	4	6	2	5	3	No		0	0	1	0
	1395	2020-06-17 13:31:24	Female	21	Undergraduate Entry Year 3	Plymouth University-Peninsula School of Medicine	4	6	1	2	4	4	2	0	0	1	5	4	3	0	3	4	6	6	6	0	SMILE, Geeky Medics, Pulsenotes, Medicosis Perfectionalis,	1	5	6	4	2	3	No		1	0	0	0
	1396	2020-06-17 13:31:27	Male	20	Undergraduate Entry Year 3	Plymouth University-Peninsula School of Medicine	3	2	1	1	2	4	3	0	0	1	1	3	3	2	0	0	3	2	5	2	Passmed, BMJ best practice, osmosis , other YouTube videos	1	2	4	3	6	5	No		1	0	0	0
	1397	2020-06-17 13:47:13	Male	22	Undergraduate Entry Year 3	Plymouth University-Peninsula School of Medicine	2	1	1	1	5	1	2	1	1	0	5	4	1	0	1	0	4	5	1	0	Uptodate, passmedicine, NICE, NHS	1	3	5	4	2	6	No		1	0	0	0
	1398	2020-06-17 13:45:24	Female	23	Undergraduate Entry Year 3	Plymouth University-Peninsula School of Medicine	6	5	1	4	4	2	1	0	0	3	5	0	2	0	0	6	6	0	3	0	Medscape, NICE guidelines, NHS, radiopedia	2	4	6	3	1	5	No		1	0	0	0
	1399	2020-06-17 14:10:58	Male	22	Undergraduate Entry Year 4	Plymouth University-Peninsula School of Medicine	1	1	0	0	3	4	3	0	0	0	3	4	3	0	0	0	2	2	0	0	.	1	4	2	3	5	6	Not sure		1	0	0	0
	1400	2020-06-17 14:08:46	Female	22	Undergraduate Entry Year 3	Plymouth University-Peninsula School of Medicine	3	4	2	2	1	4	3	3	2	3	1	3	3	3	4	3	2	6	4	3	PassMed, Oxford Handbooks, Zero to Finals, Netter’s anatomy, Patient UK, BMJ best practice ,	2	5	1	3	4	6	No		1	0	0	0
	1401	2020-06-17 15:11:35	Male	22	Undergraduate Entry Year 4	Dundee	6	3	1	4	2	1	1	0	3	1	0	1	4	1	2	0	2	1	6	6	Osmosis, Passmedicine, Pastest, SMILE lectures, Kumar & Clark's Clinical Medicine, Oxford Medical Handbooks	5	4	6	3	1	2	No		1	0	0	0
	1402	2020-06-17 15:19:29	Female	22	Undergraduate Entry Year 4	Dundee	3	8	1	2	2	4	1	1	0	3	2	3	1	1	0	6	6	6	6	2	Amboss SMILE	1	6	5	2	4	3	No		1	0	0	0
	1403	2020-06-17 15:28:03	Male	22	Undergraduate Entry Year 4	Plymouth University-Peninsula School of Medicine	2	1	0	1	1	3	3	0	0	0	0	6	1	0	0	0	0	0	0	0	Passmed	1	4	6	2	3	5	No		1	0	0	0
	1404	2020-06-17 15:30:45	Female	22	Undergraduate Entry Year 3	King's College London	2	3	1	5	2	3	3	0	4	0	3	3	4	3	6	0	6	0	6	1	Kumar and Clarke, Zero to Finals notes, Osmosis, Pass medicine, Dr Najeeb lectures	1	4	6	2	3	5	No		1	0	0	0
	1405	2020-06-17 15:42:52	Female	22	Undergraduate Entry Year 4	Dundee	4	6	3	1	2	5	5	1	1	1	2	5	5	1	1	2	2	6	4	1	SMILE passmedicine osmosis YouTube vids Armando hassudugan YouTube vids bmj best practice	4	5	6	3	1	2	No		1	0	0	0
	1406	2020-06-17 15:49:27	Female	19	Undergraduate Entry Year 1	Norwich (UEA)	6	4	4	4	2	0	6	3	5	4	5	1	6	2	5	5	4	5	5	5	Osmosis, Armando hasudungan YouTube channel, crash course textbooks	5	1	3	4	6	2	No		1	0	0	0
	1407	2020-06-17 19:22:01	Male	24	Undergraduate Entry Year 6	Birmingham	11	3	1	3	1	3	1	1	1	1	3	3	2	1	1	1	6	6	6	3	Crash course book series, lecture notes book series, kumar and clarke, oxford handbook, pastest	4	2	1	6	5	3	No		1	1	0	0
	1408	2020-06-17 19:25:12	Female	22	Undergraduate Entry Year 5	Birmingham	1	1	1	3	3	0	2	0	0	2	2	0	0	0	0	0	2	0	0	0	Passmed, teach me anatomy, teach me surgery,	4	5	6	3	1	2	No		1	0	0	0
	1409	2020-06-17 19:28:28	Female	22	Undergraduate Entry Year 5	Birmingham	7	6	0	6	0	6	0	0	0	2	2	4	0	0	0	1	2	1	0	0	Passmed, patient.co.uk, BMJ best medical practice	1	2	5	4	6	3	No		1	0	0	0
	1410	2020-06-17 19:31:44	Female	23	Undergraduate Entry Year 4	Birmingham	2	1	2	4	2	0	0	0	4	3	0	0	0	0	0	0	0	0	0	0	Oxford Handbook, Amboss.com, 'Lecture Notes' (the book series), Passmed.com	2	5	1	3	4	6	No		1	0	0	0
	1411	2020-06-17 20:38:09	Female	19	Undergraduate Entry Year 1	Exeter	3	4	2	6	4	0	3	1	3	4	3	0	1	0	3	3	3	0	3	0	Tortora	1	2	3	4	5	6	No		1	0	0	0
	1412	2020-06-17 20:59:53	Female	22	Undergraduate Entry Year 4	Leicester	4	8	1	3	5	5	5	1	3	4	5	5	3	2	6	6	6	6	6	3	Patient info, NICE CKS, Oxford handbook	1	3	6	4	5	2	No		1	0	0	0
	1413	2020-06-17 21:00:20	Female	25	Graduate Entry Year 3	Southampton	2	4	1	3	4	0	1	1	1	6	5	0	1	3	0	5	6	0	2	5	Medscape (website), capsule (app), prognosis (app), teach me surgery (website), NHS website	1	3	4	6	2	5	Not sure		1	0	0	0
	1414	2020-06-17 22:26:08	Female	20	Undergraduate Entry Year 3	Anglia Ruskin	3	6	2	2	1	2	2	2	3	2	2	2	3	1	5	4	4	3	2	3	Kumar & Clark, osmosis, PassMed , lecture notes, Nice cks	5	1	3	6	4	2	No		1	0	0	0
	1415	2020-06-18 00:35:34	Female	25	Undergraduate Entry Year 4	Leicester	3	8	6	3	4	2	1	0	6	3	5	2	2	0	6	6	6	0	0	0	Teach me series (anatomy, surgery, paediatrics etc), zerotofinals, clinical key, unofficial guide series and oxford handbooks	1	2	6	5	3	4	No		1	0	0	0
	1416	2020-06-18 07:59:31	Female	28	Undergraduate Entry Year 4	Leicester	1	1	1	2	2	0	3	1	1	2	2	1	3	1	2	6	3	0	5	2	Teach me series, SMILE facebook lectures, Osmosis, YouTube, patient info	2	1	6	4	3	5	No		1	0	0	0
	1417	2020-06-18 08:34:44	Female	23	Undergraduate Entry Year 4	Brighton & Sussex	3	7	2	1	2	4	3	0	2	1	3	3	2	1	4	2	3	6	5	2	SMILE, Passmedicine, Zero to Finals book, Ask Dr Clarke series, Oxford handbook	1	4	6	3	5	2	No		1	0	0	0
	1418	2020-06-18 10:03:44	Female	18	Undergraduate Entry Year 1	Glasgow	3	2	3	3	2	1	1	0	2	4	1	1	0	0	3	6	3	0	2	0	notes from powerpoints etc and textbooks such as grays anatomy	4	1	6	5	2	3	No		1	1	0	0
	1419	2020-06-18 10:04:00	Prefer not to say	18	Undergraduate Entry Year 1	Glasgow	2	1	4	5	4	2	1	0	3	3	4	1	2	0	1	0	0	0	0	0	Gray's anatomy textbook, clinicalkey website textbooks, nhsinform website, lecture recording, lecture slides	1	2	6	5	3	4	No		0	1	0	0
	1420	2020-06-18 10:03:28	Female	20	Undergraduate Entry Year 1	Glasgow	4	2	3	5	1	0	1	0	1	1	0	0	2	0	2	3	1	0	2	0	1. Teach me series (teach me anatomy, teach me physiology etc. 2. Zero to finals 3. Nurselabs.com 4. Khan Academy 5. Geeky medics	1	2	6	4	5	3	No		0	1	0	0
	1421	2020-06-18 10:04:08	Female	18	Undergraduate Entry Year 1	Glasgow	2	3	3	3	1	0	2	1	2	2	3	3	3	0	6	6	6	6	4	0	Tortoras anatomy textbook, grays anatomy flash cards, Ken hub, lumen learning, osmosis	2	1	6	5	4	3	No		1	0	0	0
	1422	2020-06-18 10:10:10	Female	19	Undergraduate Entry Year 1	Glasgow	8	4	3	4	1	2	1	0	2	5	2	1	3	0	6	6	5	3	5	0	Vanders, personal notes, BMJ best practice,	1	3	4	5	2	6	No		1	0	0	0
	1423	2020-06-18 10:13:40	Female	18	Undergraduate Entry Year 1	Glasgow	5	7	2	4	3	5	3	0	1	4	0	4	3	0	0	0	0	0	0	0	Osmosis, Khan academy, anatomy TV, Gray’s anatomy got students, peer wise	2	1	4	6	5	3	No		1	0	0	0
	1424	2020-06-18 10:17:33	Male	18	Undergraduate Entry Year 1	Glasgow	2	4	3	3	1	1	2	0	3	4	1	1	2	0	5	6	2	1	2	0	Martini's Fundamentals of Anatomy and Physiology (book), Armando Hasudungan (YouTube), Slides issued by the university, NiH (abstracts of journals on given subjects to explain them at a ground level), Lecture recordings from the university's echo360 service	3	2	1	4	5	6	No		1	0	0	0
	1425	2020-06-18 10:25:04	Female	19	Undergraduate Entry Year 1	Glasgow	3	8	0	4	2	0	2	0	0	4	2	0	1	0	0	6	6	0	6	0	Teach me anatomy, Kenhub, Khan Academy, Armando Hasudungan	2	1	6	5	3	4	No		1	1	0	0
	1426	2020-06-18 10:56:53	Female	19	Undergraduate Entry Year 1	Glasgow	1	2	1	2	1	0	3	0	0	4	4	0	5	0	0	0	2	0	3	0	Geeky medics	3	1	4	5	2	6	No		1	0	0	0
	1427	2020-06-18 11:00:39	Male	18	Undergraduate Entry Year 1	Glasgow	5	1	3	3	1	1	2	3	1	1	0	0	1	0	1	1	0	0	1	0	Teach Me Anatomy, Orthobullets, Anki	2	5	1	4	6	3	No		1	0	0	0
	1428	2020-06-18 10:58:39	Female	18	Undergraduate Entry Year 1	Glasgow	9	12	2	3	3	1	3	1	2	4	3	1	3	1	3	6	5	0	5	0	Teach me anatomy website, Basic Clinical Physiology Text book (Greens), Khan Academy videos, Osmosis videos, BMJ best practice / NICE / Sign guidelines	2	1	6	5	3	4	Not sure		1	0	0	0
	1429	2020-06-18 10:51:30	Female	21	Undergraduate Entry Year 1	Glasgow	7	1	0	6	6	5	6	4	0	2	1	0	3	1	0	3	0	0	5	0	Lectures, Ninja Nerd Science YouTube , Armando YouTube, YouTube videos in general, google	1	5	6	2	3	4	No		1	0	0	0
	1430	2020-06-18 11:22:50	Female	20	Undergraduate Entry Year 2	Keele	5	4	3	4	0	0	1	0	3	3	0	0	1	0	6	5	0	0	1	0	Unofficial Guide to Medicine, Robbins and Coltran Pathological Basis of Disease, Lippincott Pharmacology, ScienceDirect, Macloeds Clinical Examination	2	3	1	6	4	5	No		0	1	0	0
	1431	2020-06-18 11:40:56	Female	24	Undergraduate Entry Year 1	Glasgow	3	7	2	3	1	0	3	0	1	3	2	0	5	0	3	5	0	0	6	1	youtube videos (Osmosis, Armando, Ninja Nerd)	2	3	6	1	5	4	No		1	0	0	0
	1432	2020-06-18 11:49:04	Female	19	Undergraduate Entry Year 1	Glasgow	6	8	2	4	4	3	4	1	1	4	4	5	5	5	1	5	5	5	6	2	Osmosis videos, Armando videos, clinical key textbooks, Wikipedia, uni powerpoints	1	4	3	2	5	6	No		0	1	0	0
	1433	2020-06-18 13:50:06	Male	23	Undergraduate Entry Year 5	Birmingham	3	1	2	1	5	0	2	1	0	2	2	0	1	0	0	5	0	0	1	0	passmedicine.com	3	1	4	6	2	5	No		1	0	0	0
	1434	2020-06-18 15:30:51	Male	21	Undergraduate Entry Year 5	Glasgow	1	1	0	1	0	0	1	0	0	0	0	0	0	0	0	0	0	0	0	0	Dont have "favourites", means to an end	5	1	3	2	6	4	No		1	0	0	0
	1435	2020-06-18 16:02:01	Female	19	Undergraduate Entry Year 1	Sunderland	8	9	2	3	2	2	2	2	3	2	2	2	3	2	4	6	5	3	4	4	Teach me anatomy, pass medicine, Grey's anatomy, netters flash cards, anatomy colouring book	2	1	4	3	5	6	No		1	0	0	0
	1436	2020-06-18 16:26:01	Male	20	Undergraduate Entry Year 2	Keele	3	1	2	3	1	0	2	1	1	1	1	0	2	1	1	2	3	0	3	1	Drugbank, Lippincott health library, NICE, Robbins and Cotran, Rang and Dale.	1	3	6	4	2	5	No		1	0	0	0
	1437	2020-06-18 17:52:32	Male	23	Undergraduate Entry Year 2	Keele	6	3	4	3	0	0	0	0	4	3	0	0	0	0	5	5	1	0	0	0	Rang and Dales, Robbins and Coltran, Grays Anatomy, PassMed, pulsenotes	6	4	2	1	3	5	No		1	0	0	0
	1438	2020-06-18 17:38:37	Male	25	Undergraduate Entry Year 4	Plymouth University-Peninsula School of Medicine	12	1	1	1	4	5	4	1	1	2	2	2	2	0	2	2	3	3	4	0	Osmosis, Passmedicine, BMJ best practice, BMJ onexamination, OHCM	5	2	4	3	6	1	No		1	0	0	0
	1439	2020-06-18 17:56:04	Female	19	Undergraduate Entry Year 1	Keele	4	3	1	6	0	0	0	0	6	1	0	0	0	0	6	6	0	0	0	0	Unofficial Guide to Medicine, Robbins and Coltran, Rang and Dales, Grays anatomy for students, TeachMeAnatomy	1	3	4	6	2	5	No		1	0	0	0
	1440	2020-06-18 17:59:08	Female	20	Undergraduate Entry Year 3	Newcastle	3	2	4	5	1	0	2	0	3	4	2	0	0	0	3	2	3	0	0	0	NICE, NHS, mayoclinic, science direct, crash course textbooks	3	1	6	5	4	2	No		0	0	1	0
	1441	2020-06-18 17:59:31	Male	20	Undergraduate Entry Year 2	Newcastle	4	1	1	3	1	0	1	0	1	2	0	0	0	0	1	1	1	0	0	0	Kumar and Clarke. Geeky medics. Osmosis.	1	2	6	4	5	3	No		0	0	1	0
	1442	2020-06-18 17:59:11	Female	25	Undergraduate Entry Year 5	Keele	8	8	3	3	3	0	0	0	3	3	3	0	1	1	5	5	5	0	2	0	TeachMeAnatomy, TeachMePhysiology, Kumar and Clark Clinical Medicine, Rang and Dales, oxford handbook of clinical medicine	5	2	1	6	4	3	No		0	1	0	0
	1443	2020-06-18 18:33:52	Female	21	Undergraduate Entry Year 3	Newcastle	3	5	1	3	2	0	2	1	0	2	4	1	2	2	0	2	6	2	6	6	Quesmed daily sbas on instagram, smile lectures, bitemed webinars, becoming a doctor lectures, geeky medics	1	5	6	3	2	4	No		0	1	0	0
	1444	2020-06-18 19:03:57	Male	22	Undergraduate Entry Year 4	Newcastle	3	1	1	2	3	4	3	1	1	0	0	0	1	1	0	0	1	0	2	0	Passmedicine, YouTube (Armando hasadugan)	1	5	6	2	3	4	No		1	0	0	0
	1445	2020-06-18 20:07:59	Female	20	Undergraduate Entry Year 2	Anglia Ruskin	8	14	4	6	6	2	6	2	4	1	5	5	5	1	3	0	6	1	6	1	Kumar and Clark, osmosis, bmjonexamination, passmed, passtest	4	1	3	5	2	6	No		0	1	0	0
	1446	2020-06-18 20:25:44	Female	20	Undergraduate Entry Year 2	Anglia Ruskin	2	6	2	5	4	1	2	1	3	2	3	3	2	2	6	2	6	6	3	3	Zero to final , pass med, osmosis, capsule, pulsenotes	1	4	5	6	3	2	No		1	1	0	0
	1447	2020-06-18 20:26:44	Female	24	Undergraduate Entry Year 1	Anglia Ruskin	7	9	2	6	3	1	5	0	5	6	5	5	6	1	3	6	6	5	6	2	OHCM, Medicine in a Minute, Capsule, Osmosis, Crash Course text books	3	1	6	5	4	2	No		1	1	0	0
	1448	2020-06-18 21:00:30	Female	26	Undergraduate Entry Year 1	Anglia Ruskin	2	7	1	5	4	1	4	3	0	3	5	3	4	3	1	6	6	5	6	6	Passmedicine, quesmed, bitemedicine, Teach me anatomy (website), greys anatomy (book)	1	6	4	5	2	3	No		1	0	0	0
	1449	2020-06-18 21:21:08	Female	18	Undergraduate Entry Year 1	Anglia Ruskin	4	8	1	3	2	3	3	0	3	1	2	4	4	0	6	3	6	6	6	0	Osmosis, USMLE Step 1 (First Aid), FunkyAnatomy, virtual anatomist (specific you my university),	1	5	6	2	3	4	No		0	1	0	1
	1450	2020-06-18 21:27:15	Male	20	Undergraduate Entry Year 2	Keele	4	3	2	5	1	1	1	1	3	5	1	1	1	1	6	6	1	1	1	2	Robbins, kumar and Clark, medscape, BNF, Golan Pharmacology	1	3	2	4	5	6	No		0	1	0	0
	1451	2020-06-18 21:42:56	Female	19	Undergraduate Entry Year 2	Keele	5	6	1	3	4	0	2	1	2	4	5	0	4	3	2	5	6	0	4	5	Emedicine.medscape.com/ teachmeanatomy.info/ lecturio.com/ essential clinical anatomy- Moore/ armandoh.org	1	5	4	6	2	3	No		1	0	0	0
	1452	2020-06-18 21:56:36	Female	28	Graduate Entry Year 5	Keele	8	6	5	5	1	0	0	0	4	3	3	1	0	1	4	4	0	2	2	0	TeachMeAnatomy, Kumar and Clark, Robbins and Coltran, WebMD, Passmed	4	1	2	5	6	3	No		0	1	0	0
	1453	2020-06-18 22:17:46	Female	21	Undergraduate Entry Year 2	Exeter	5	6	0	3	3	4	2	0	1	1	4	4	4	0	0	2	3	3	1	0	PassMedicine, SMILE lectures, TeachMeAnatomy	1	4	6	2	3	5	No		0	1	0	0
	1454	2020-06-18 22:35:55	Female	24	Undergraduate Entry Year 4	Newcastle	1	3	2	4	3	0	1	0	2	4	2	0	1	0	3	6	5	0	3	0	Oxford handbook of clinical medicine, Zero to Finals website and YouTube, Osmosis YouTube, geeky medics, Capsule case bank, Oxford handbook of clinical specialties	2	5	6	4	3	1	No		1	1	0	0
	1455	2020-06-19 16:33:21	Female	24	Undergraduate Entry Year 5	Glasgow	2	2	3	3	2	2	0	0	3	3	2	1	1	0	2	4	0	1	3	0	Nice guidelines, BMJ best practice, Oxford Handbooks, Capsule, teachmesurgery	1	3	2	5	4	6	No		1	0	0	0
	1456	2020-06-19 16:44:44	Female	20	Undergraduate Entry Year 2	Exeter	3	2	2	5	4	0	3	2	1	4	4	1	3	3	2	3	5	0	2	4	NICE website, Pulsenotes, SMILE lectures, UEMS powerpoints, NHS articles online	1	5	3	2	4	6	Not sure		1	0	0	0
	1457	2020-06-19 16:56:45	Female	22	Undergraduate Entry Year 4	Leicester	3	7	3	6	1	6	1	0	0	6	1	1	0	0	0	6	1	0	1	0	Oxford Handbook, Passmedicine, BMJ best practice	3	1	6	5	4	2	No		0	1	0	0
	1458	2020-06-19 18:12:36	Male	21	Undergraduate Entry Year 3	Manchester	2	3	5	2	1	0	1	1	6	0	1	0	1	0	3	0	2	0	2	0	Davidson’s clinical medicine, Mccleod’s, Khan academy, Osmosis, passmedicine	1	2	5	4	3	6	No		1	0	0	0
	1459	2020-06-20 09:21:55	Female	23	Undergraduate Entry Year 2	Keele	4	2	3	3	1	0	3	0	3	1	1	0	5	0	3	1	2	0	5	0	Ninja nerd YouTube, kumar and Clark, osmosis, general YouTube videos, teach me anatomy, geeky medics	1	2	6	4	5	3	No		1	0	0	0
	1460	2020-06-20 10:03:21	Male	20	Undergraduate Entry Year 2	Keele	6	4	4	3	1	0	0	0	4	2	2	0	1	0	6	4	2	0	3	0	TeachMeAnatomy, PubMed, Grays Anatomy for Students, Guyton and Halls Medical Physiology, Oxford Handbook of Medical Sciences	5	2	1	6	4	3	No		1	0	0	0
	1461	2020-06-20 10:08:30	Female	22	Undergraduate Entry Year 3	Keele	3	2	3	2	4	3	1	1	4	0	4	3	1	0	1	0	4	4	1	0	Oxford Handbooks, Zero to Finals, Pass Medicine, medicine in a minute	1	3	6	4	5	2	Yes		0	1	0	0
	1462	2020-06-20 10:20:08	Female	22	Undergraduate Entry Year 1	Keele	4	3	1	4	1	0	1	1	1	3	2	0	2	1	0	1	0	0	0	0	Online MedEd, teach me anatomy, geeky medics, patient.info	1	2	4	3	5	6	No		1	0	0	0
	1463	2020-06-20 10:45:45	Male	20	Undergraduate Entry Year 3	Birmingham	8	4	3	3	3	2	1	1	3	3	1	1	1	1	6	5	1	0	2	1	OHOCM, BMJ Best practice, NICE guidelines, BNF, nhs.uk	1	2	4	5	3	6	No		1	0	0	0
	1464	2020-06-20 11:39:50	Male	20	Undergraduate Entry Year 2	Keele	1	2	4	3	0	0	1	1	5	3	0	0	1	1	1	2	0	0	1	2	The lancet, lecture powerpoints, pubmed, teach me anatomy, other people	4	1	2	3	5	6	No		1	0	0	0
	1465	2020-06-20 11:51:38	Female	24	Undergraduate Entry Year 1	Keele	3	1	1	5	0	0	2	1	1	5	0	0	2	0	0	0	0	0	0	0	Workbooks, Lectures, youtube, textbooks, group work	1	2	6	3	4	5	No		1	0	0	0
	1466	2020-06-20 11:57:23	Female	21	Undergraduate Entry Year 3	Norwich (UEA)	7	10	6	3	3	4	3	0	6	4	5	4	6	5	6	1	6	3	6	6	Eureka gastro/renal/endocrine, ICT DERMATOLOGY ANDOPTHALMOLOGY, osmosis, Armando YouTube	1	5	6	3	2	4	No		1	0	0	0
	1467	2020-06-20 17:18:03	Female	22	Undergraduate Entry Year 4	Leicester	6	10	0	6	6	0	3	0	0	6	6	0	3	1	0	6	6	0	4	1	‘Teach me’ series, pass medicine, patient info, nice Cks, geeky medics	1	2	6	3	4	5	No		1	1	0	0
	1468	2020-06-20 17:43:15	Male	19	Undergraduate Entry Year 1	Anglia Ruskin	4	6	2	5	2	3	3	1	3	4	5	2	3	1	6	6	6	4	5	3	Medicine in a minuet, crash course series, kumar and Clark’s clinical medicine, geeky medics / quiz, pass Med, quizlet, bnf and nice guidelines	2	1	6	3	5	4	No		1	0	0	0
	1469	2020-06-20 21:36:25	Male	22	Undergraduate Entry Year 4	Keele	9	9	5	2	1	0	0	0	4	2	1	1	0	0	6	5	2	1	0	0	Oxford Clinical Handbook, Kumar and Clark, TeachMeObsandGynae, Rang and Dales, pulsenotes	4	2	3	6	5	1	No		1	0	0	0
	1470	2020-06-21 15:33:49	Male	22	Undergraduate Entry Year 3	St Andrews	6	5	1	6	1	1	1	0	1	4	2	1	1	0	1	5	6	1	1	0	Geeky medics website, passmedicine website, MacLeod's clinical diagnosis book, teach me anatomy website	1	5	2	4	6	3	No		1	0	0	0
	1471	2020-06-21 15:51:19	Female	19	Undergraduate Entry Year 3	St Andrews	5	6	4	6	4	0	2	1	5	6	4	0	2	1	3	6	4	0	2	1	Books: clinically oriented anatomy, X-rays/ECGs made easy, Medical Physiology. Youtube: Ninja nerd science	2	1	3	4	5	6	No		1	0	0	0
	1472	2020-06-21 15:51:12	Female	20	Undergraduate Entry Year 3	St Andrews	2	1	1	6	4	0	3	2	0	3	3	0	1	2	0	2	0	0	1	1	University PowerPoints, crash course guide textbooks	2	1	5	3	4	6	No		1	0	0	0
	1473	2020-06-21 16:02:19	Male	23	Undergraduate Entry Year 2	St Andrews	5	6	2	4	2	2	1	1	3	3	2	3	2	2	6	6	5	4	4	2	Guyton and Hall Physiology - Complete Anatomy App - Anki - clinicalkey student (elsevier) - Youtube	3	4	5	1	2	6	No		1	0	0	0
	1474	2020-06-21 16:18:31	Female	25	Graduate Entry Year 2	St Andrews	6	9	1	3	2	3	2	1	0	1	4	4	2	0	4	0	5	5	4	2	Oxford Handbook of Clinical Medicine, Osmosis, SMILE online lectures, Pulsenotes, OnlineMedEd	2	1	6	3	4	5	No		1	0	0	0
	1475	2020-06-21 16:32:57	Female	21	Undergraduate Entry Year 2	St Andrews	11	12	2	5	5	0	2	2	3	4	4	1	1	0	0	0	0	0	0	0	Teachmeanatomy, geekymedics, clinical examinations Macleod’s	1	3	5	2	6	4	No		1	0	0	0
	1476	2020-06-21 17:09:39	Female	17	Undergraduate Entry Year 1	St Andrews	5	8	1	4	1	1	2	3	1	4	1	2	4	3	0	3	3	0	5	1	Gray's for students, osmosis	2	1	6	4	5	3	No		1	0	0	0
	1477	2020-06-21 18:57:04	Female	19	Undergraduate Entry Year 1	St Andrews	2	3	5	1	1	0	2	0	3	4	2	0	1	0	1	1	0	0	2	0	youtube (mainly Armando Husugungan), teach me anatomy, textbooks (moores clinical anatomy mainly), any google scholar paper	1	4	5	3	2	6	No		0	1	0	1
	1478	2020-06-21 20:09:43	Prefer not to say	19	Undergraduate Entry Year 2	St Andrews	3	1	1	6	1	0	1	0	1	6	1	0	2	0	0	0	0	1	0	1	University lecture slides. Oregon uni open textbook, random youtube videos and Khan academy	3	6	5	2	1	4	No		1	0	0	0
	1479	2020-06-22 09:13:49	Female	22	Undergraduate Entry Year 3	St Andrews	15	7	2	6	1	0	1	1	3	3	3	0	1	1	6	6	0	0	2	2	MacLeod's Clinical Diagnosis, the ECG made easy, Geeky Medics, The ABGs made easy	5	4	2	1	3	6	No		1	0	0	0
	1480	2020-06-22 10:58:14	Female	20	Undergraduate Entry Year 2	Birmingham	3	7	1	4	1	0	1	0	1	1	1	0	5	0	2	1	1	0	3	0	SMILE zoom lectures, The Unofficial guide to medicine webinars, Clinical key med ed, Teach me anatomy, Becoming a DR	1	5	3	4	6	2	No		1	0	0	0
	1481	2020-06-22 10:58:51	Female	21	Undergraduate Entry Year 3	St Andrews	6	9	3	6	4	0	2	0	4	6	4	0	1	0	6	6	3	0	1	0	Macleod's Clinical Examination, Oxford Clinical Handbook, geeky medics website, Instant Anatomy book, cvphysiology.com	2	4	6	3	1	5	No		1	0	0	0
	1482	2020-06-22 11:16:43	Female	22	Undergraduate Entry Year 3	St Andrews	5	3	2	5	4	4	2	1	1	5	4	4	3	4	2	3	4	5	2	2	Grays anatomy, teach me anatomy website, geeky medics app, macloeds clinical diagnosis, Moore’s clinically oriented anatomy	1	4	6	2	3	5	No		0	1	0	0
	1483	2020-06-22 12:05:13	Male	20	Undergraduate Entry Year 3	St Andrews	2	1	1	6	1	0	2	0	4	4	0	0	0	0	1	4	2	0	1	0	1) PowerPoint Slides	6	1	2	3	4	5	No		0	1	0	0
	1484	2020-06-22 15:10:26	Female	21	Undergraduate Entry Year 4	Dundee	4	2	2	5	5	1	1	0	4	1	6	1	2	0	3	2	5	1	1	4	Zero to finals, oxford clinical medicine, geeky medics, Smile lectures, Covid medical education	4	2	6	3	1	5	No		1	0	0	0
	1485	2020-06-22 16:04:32	Male	23	Undergraduate Entry Year 4	Glasgow	4	3	3	3	3	2	1	1	3	3	2	0	1	0	4	6	2	0	3	0	Kumar and Clark, teach me anatomy, davidsons, pass medicine	1	4	5	2	6	3	No		1	0	0	0
	1486	2020-06-22 17:11:07	Male	20	Undergraduate Entry Year 1	Oxford	2	14	4	4	4	4	5	4	2	4	3	4	5	2	4	3	2	1	5	4	Histology world,	2	3	4	5	1	6	No		1	0	0	0
	1487	2020-06-22 17:37:53	Female	19	Undergraduate Entry Year 2	Cambridge	5	1	0	5	3	0	0	0	0	6	0	0	0	0	0	0	0	0	0	0	TeachMeAnatomy, KhanAcademy, Langman's Medical Embryology	5	1	3	6	2	4	No		0	1	1	0
	1488	2020-06-22 19:32:10	Female	22	Undergraduate Entry Year 5	Birmingham	10	5	3	2	1	3	0	0	2	1	0	0	0	0	1	1	0	0	0	0	oxford handbook, eureka books, passmedicine, pastest, peerwise (university gives us access to)	1	5	6	3	4	2	No		1	0	0	0
	1489	2020-06-23 06:30:08	Male	27	Graduate Entry Year 1	Glasgow	7	8	5	3	2	0	1	1	4	2	2	0	1	0	4	4	2	0	1	0	Recommended Textbooks e.g Moore’s Clinical Anatomy, Janeway’s Immunobiology, McLeod’s Clinical examinatio, NCBI	3	2	1	4	6	5	No		0	1	0	0
	1490	2020-06-23 12:14:31	Female	23	Undergraduate Entry Year 4	Birmingham	5	1	1	6	6	4	5	1	0	1	1	0	1	0	0	2	2	0	2	0	Geeky Medics, Oxford handbook of clinical Medicine, Canvas Birmingham, YouTube, PassMedicine	1	5	6	3	4	2	No		1	0	0	0
	1491	2020-06-23 12:18:52	Female	22	Undergraduate Entry Year 4	Birmingham	3	6	1	2	3	2	3	1	0	1	3	2	3	4	0	3	5	3	6	6	Smile online lectures, zero to finals website, covid ed lectures, mind the bleep website, nice guidance	3	1	4	5	2	6	No		1	0	0	0
	1492	2020-06-23 13:49:32	Male	18	Undergraduate Entry Year 1	St Andrews	5	4	0	6	1	0	1	1	0	4	2	0	1	1	0	2	2	0	4	6	Mayo clinic	5	1	2	6	3	4	No		1	0	0	0
	1493	2020-06-23 16:26:17	Female	20	Undergraduate Entry Year 3	Birmingham	8	10	5	5	5	5	2	1	6	4	6	5	1	1	3	2	2	3	0	0	Oxford Clinical Handbook, Teach Me Anatomy, Geeky Medics, OSCE Stop, Life in the Fast Lane	3	1	6	5	4	2	No		0	1	0	0
	1494	2020-06-23 16:52:17	Female	20	Undergraduate Entry Year 3	Birmingham	5	7	1	2	3	0	1	0	0	0	4	0	4	1	0	2	3	0	6	2	SMILE Webinars, PulseNotes,	2	6	3	1	4	5	No		1	0	0	0
	1495	2020-06-24 14:04:10	Female	20	Undergraduate Entry Year 2	Hull York	4	2	3	3	2	0	3	0	2	3	2	0	3	0	1	2	1	0	3	0	Kumar and Clark's Clinical Medicine, Guyton and Hall Textbook of Medical Physiology, Osmosis youtube videos, DrugBank, Oxford Handbook of Clinical Medicine	1	2	5	4	3	6	No		1	0	0	0
	1496	2020-06-24 15:39:40	Female	22	Undergraduate Entry Year 4	Queen's University Belfast	4	6	1	4	0	3	1	0	1	3	1	3	1	0	1	6	1	5	2	0	Oxford handbook of clinical specialties, PassMedicine, UpToDate, university portal, oxford handbook of medicine	1	5	6	3	4	2	No		1	0	0	0
	1497	2020-06-24 15:58:54	Female	27	Undergraduate Entry Year 4	Queen's University Belfast	3	9	1	3	0	4	1	1	1	3	0	5	1	1	0	0	0	0	0	0	PassMedicine, UptoDate, zero to finals, teachmeobgyn, geeky medics	2	1	6	3	4	5	No		0	1	0	0
	1498	2020-06-24 16:37:14	Male	23	Undergraduate Entry Year 4	Queen's University Belfast	4	11	1	2	3	6	2	0	0	3	2	6	3	1	0	6	6	6	6	0	Passmedicine, geeky medics, qub pp,	1	2	6	5	4	3	No		1	1	0	0
	1499	2020-06-24 16:41:54	Male	25	Undergraduate Entry Year 4	Queen's University Belfast	5	11	4	6	2	5	3	0	4	6	2	5	4	0	6	6	5	6	4	1	Passmedicine, ZeroToFinals, Oxford handbook(s), Kumar and clarks Clinical medicine handbook, lifeinthefastlane website	4	1	2	5	6	3	No		0	1	0	0
	1500	2020-06-24 17:04:54	Male	25	Undergraduate Entry Year 4	Queen's University Belfast	3	7	3	4	3	1	2	0	5	4	5	4	2	0	5	5	3	5	6	2	Pass med. Previous student’s notes. Geeky medics. Teach me surgery. Text.	1	4	5	3	6	2	No		1	0	0	0
	1501	2020-06-24 18:33:29	Male	31	Undergraduate Entry Year 4	Queen's University Belfast	2	11	2	5	1	2	0	0	3	4	1	2	0	0	0	0	0	0	0	0	Pass medicine, zero to finals, geeky medics, university material	4	2	6	5	3	1	No		1	0	0	0
	1502	2020-06-25 08:02:50	Male	22	Undergraduate Entry Year 3	King's College London	5	4	3	2	3	1	3	1	2	0	3	0	2	3	4	1	6	1	4	4	Uptodate, OHCM, OHCS, BMJ best practice	2	5	1	4	3	6	No		1	0	0	0
	1503	2020-06-25 08:06:58	Female	25	Undergraduate Entry Year 6	King's College London	1	2	1	4	6	6	4	4	1	1	6	6	6	6	0	6	3	0	3	2	Oxford handbook of clinical specialities, Kumar and Clark handbook	2	1	6	3	4	5	No		0	1	0	0
	1504	2020-06-25 09:35:42	Female	20	Undergraduate Entry Year 2	Leicester	5	3	1	6	2	0	2	0	3	6	3	0	3	1	2	5	2	0	2	1	Gray’s , Atlas Head and Neck, Geekymedics, BiteMedicine , University module workbooks	2	1	5	4	6	3	No		1	0	0	0
	1505	2020-06-25 16:20:21	Male	20	Undergraduate Entry Year 3	King's College London	4	9	4	5	2	4	2	2	2	5	1	4	4	3	2	5	3	1	3	3	Passmed	2	6	5	3	1	4	No		1	0	0	0
	1506	2020-06-26 14:37:28	Female	20	Undergraduate Entry Year 3	Birmingham	5	1	1	6	5	0	6	0	1	0	1	0	4	0	4	0	2	0	2	0	Online med ed, clinical key, bitemedicine for students.	1	2	4	3	5	6	No		1	0	0	0
	1507	2020-06-26 14:37:52	Female	21	Undergraduate Entry Year 2	Birmingham	4	8	2	5	2	1	1	0	3	6	2	0	1	1	3	5	2	0	1	0	Teach me anatomy, clinical anatomy textbook, netters flashcards, notes from older years, anatomy videos on youtube	2	3	6	5	4	1	No		1	0	0	0
	1508	2020-06-26 18:58:35	Female	23	Graduate Entry Year 2	Dundee	5	1	3	3	2	1	0	0	0	0	3	3	3	3	0	3	6	6	3	0	Kumar & Clarke Clinical Medicine, Oxford Handbooks, Pastest, Passmed, Geekymedics	1	4	6	3	2	5	No		1	1	1	0
	1509	2020-06-26 19:07:11	Female	21	Undergraduate Entry Year 3	Liverpool	4	11	2	4	1	1	0	0	1	3	3	2	0	0	2	6	3	4	0	0	Passmedicine, clinicalkey student	1	2	6	3	4	5	No		0	1	0	0
	1510	2020-06-26 19:03:22	Female	21	Undergraduate Entry Year 1	Exeter	8	5	4	5	5	5	2	1	3	4	5	5	1	1	1	6	4	4	2	2	Principles of anatomy and physiology by Gerard Tortora; step1.medbullets.com; khanacademy.org; medistudents.com; teachmeanatomy.info	4	2	3	6	1	5	No		1	1	0	0
	1511	2020-06-26 19:57:44	Female	22	Undergraduate Entry Year 6	Manchester	3	3	3	3	2	3	1	1	1	1	4	3	3	1	0	2	3	3	1	0	Almostadoctor.com, geekymedics, oxford clinical handbook, history taking for osces	1	2	3	5	6	4	No		1	0	0	0
	1512	2020-06-26 20:29:11	Female	19	Undergraduate Entry Year 2	Birmingham	8	11	2	5	1	0	2	0	2	4	5	0	5	1	3	4	6	0	2	0	Teachmeanatomy, Grey's anatomy, geekymedics, University Canvas page, armando hasunagan (youtube)	1	5	6	3	2	4	No		1	0	0	0
	1513	2020-06-26 20:56:50	Female	19	Undergraduate Entry Year 2	Exeter	3	2	1	4	2	2	2	1	2	1	1	1	2	1	3	0	2	0	3	2	Almost a doctor, smile lectures, bitemedicine lectures, osmosis videos, Bmj best practice	1	4	6	3	5	2	No		1	0	0	0
	1514	2020-06-26 22:09:09	Female	27	Graduate Entry Year 4	Liverpool	8	10	2	2	3	3	1	2	2	2	3	3	1	2	2	6	6	6	2	4	Pass med, get ahead, amboss, bmj best practice, Dr clarke	2	1	6	5	3	4	No		0	1	0	0
	1515	2020-06-27 04:58:01	Female	22	Undergraduate Entry Year 1	Keele	2	3	2	2	2	0	0	1	1	1	0	0	0	0	0	2	0	0	0	0	Geeky medics website, TeachmeAnatomy website, Gray's anatomy for students, Essential Clinical anatomy, Rang and Dales	2	1	3	4	5	6	No		1	0	0	0
	1516	2020-06-27 08:24:57	Male	28	Undergraduate Entry Year 3	Keele	5	5	3	3	1	1	2	0	2	4	2	1	2	0	4	5	1	1	0	0	TeachMeAnatomy, NICE, Kumar and Clarks, BNF, notes from year above	6	2	1	5	4	3	No		1	1	0	0
	1517	2020-06-27 11:23:56	Male	24	Graduate Entry Year 4	Southampton	2	11	6	2	1	1	1	0	6	1	1	1	1	0	6	6	6	6	6	1	1) BMA eLibrary (I search for relevant speciality textbooks for whatever I’m studying 2) Elsevier eLibrary for Moore’s Clinical Anatomy 3) Oxford Handbook of... Series 4) Patient UK website 5) University powerpoints	5	2	3	4	1	6	No		1	0	0	0
	1518	2020-06-27 11:38:53	Male	32	Undergraduate Entry Year 4	Keele	1	1	1	1	1	4	4	1	1	1	1	4	4	1	2	0	2	0	0	0	Free osmosis videos on YouTube. Passmed online paid for finals question bank. Oxford handbook of medicine. Google Search images (for looking up whay different clinical signs look like, I.e rashes, Palmer eritheama, easier JVP, etc., etc. BNF app	2	1	4	6	3	5	No		1	0	0	0
	1519	2020-06-27 12:18:00	Male	22	Undergraduate Entry Year 4	Birmingham	4	6	4	3	2	1	2	1	5	1	2	0	1	0	6	6	4	3	3	1	Osmosis, Msd manual, Nice CKS, Kumar and Clark, geeky medics	1	3	5	2	4	6	Not sure		1	0	0	0
	1520	2020-06-27 12:22:56	Female	21	Undergraduate Entry Year 4	University College London (UCL)	2	1	2	6	1	0	2	0	0	5	0	1	3	0	1	6	6	2	6	1	.	4	2	5	6	3	1	No		0	1	0	0
	1521	2020-06-27 12:27:27	Female	21	Undergraduate Entry Year 3	Birmingham	10	2	2	4	0	1	1	0	0	0	0	0	3	3	0	0	0	0	6	6	oxford handbook, kumar and clarke (big text book), oscestop, passmedicine, osce cases for clinical medicine	1	5	6	4	3	2	No		1	0	0	0
	1522	2020-06-27 12:50:10	Female	22	Undergraduate Entry Year 4	Birmingham	4	6	0	4	4	0	2	1	0	4	5	1	1	1	0	6	6	1	1	1	Oxford Clinical Handbook, geeky medics, university powerpoints, Capsule, PodDoc app	1	4	6	5	3	2	Not sure		1	0	0	0
	1523	2020-06-27 12:54:20	Male	21	Undergraduate Entry Year 2	Southampton	7	2	0	6	1	0	1	0	0	6	0	0	1	0	0	3	0	0	0	0	Geeky Medics	1	5	6	4	2	3	No		1	0	0	0
	1524	2020-06-27 13:10:45	Female	21	Undergraduate Entry Year 3	Birmingham	2	3	1	2	2	0	1	1	3	0	3	0	2	1	5	1	2	0	1	0	Kumar and Clark’s. (Book) passmedicine (website)	1	2	6	5	3	4	No		1	0	0	0
	1525	2020-06-27 13:07:40	Male	22	Undergraduate Entry Year 4	Birmingham	5	6	2	2	1	3	1	0	3	1	1	3	1	0	6	0	6	5	0	0	Academic journals, Oxford Handbook of Clinical Medicine, Oxford Handbook of Clinical Specialties, Life in the fast lane (ECG), Passmedicine	1	3	4	5	2	6	No		0	1	0	0
	1526	2020-06-27 13:21:21	Female	19	Undergraduate Entry Year 2	Keele	6	1	2	5	1	0	4	1	0	0	0	0	0	1	0	0	0	0	0	2	Armando on YouTube, Teach Me Anatomy, Robbins Pathology	1	2	6	4	5	3	No		1	0	0	0
	1527	2020-06-27 13:32:01	Female	19	Undergraduate Entry Year 1	Birmingham	8	1	6	6	4	0	4	5	1	6	0	0	4	5	0	3	0	0	3	3	Gray’s anatomy, Teachmeanatomy, Complete anatomy, anatomy zone on youtube, BC open textbook	1	2	4	6	5	3	No		1	0	0	0
	1528	2020-06-27 13:59:20	Female	22	Undergraduate Entry Year 3	Southampton	2	4	2	4	1	0	1	0	2	4	3	1	1	0	6	6	6	6	2	0	Passmed, geeky medics, kumar and clark medical physiology textbook, grays anatomy textbook, almostadoctor	1	5	2	4	3	6	No		1	0	0	0
	1529	2020-06-27 15:10:33	Female	25	Graduate Entry Year 2	Southampton	1	3	2	3	3	0	2	0	2	1	2	0	3	0	3	3	4	0	3	0	Oxford handbook of clinical medicine, youtube, bnf, nhs website, passmedicine, medicallyfitforexams	3	1	5	2	6	4	No		0	1	0	0
	1530	2020-06-27 16:29:17	Female	20	Undergraduate Entry Year 3	Bristol	3	5	2	3	2	1	0	0	4	1	4	4	1	0	4	1	3	4	0	0	Passmed, almostadoctor, amboss, Kumar and Clark, Oxford Book of Clinical Medicine	3	2	6	4	5	1	No		0	0	0	0
	1531	2020-06-27 17:38:17	Female	23	Undergraduate Entry Year 6	Southampton	3	2	0	3	4	2	0	0	1	3	3	3	0	0	0	6	1	4	0	0	Passmed latest anki cards almostadoctor oscestop	1	3	6	5	2	4	No		1	0	0	0
	1532	2020-06-27 20:11:46	Female	24	Graduate Entry Year 3	Liverpool	3	4	1	2	1	4	1	1	1	2	1	4	1	1	1	3	1	5	1	6	Passmedicine, BMJ best practice, quesmed	4	3	6	1	2	5	No		1	0	0	0
	1533	2020-06-27 20:30:44	Female	21	Undergraduate Entry Year 3	Liverpool	2	4	1	5	2	0	1	1	4	1	3	0	1	1	6	1	3	0	0	1	zero to finals textbooks and questions	1	5	6	3	2	4	No		1	0	0	0
	1534	2020-06-27 21:04:55	Male	23	Undergraduate Entry Year 6	Southampton	1	3	1	3	1	0	0	0	1	4	3	2	0	1	2	6	6	2	0	3	My own notes, Passmedicine, SMILE, Textbooks	1	3	4	6	2	5	No		1	0	0	0
	1535	2020-06-27 22:49:06	Female	25	Undergraduate Entry Year 2	University College London (UCL)	4	1	1	6	6	0	3	2	3	0	2	0	0	2	2	0	2	0	0	4	amboss website, nice website - link to BNF, oxford handbook of clinical medicine, Oxford cases in Medicine and Surgery, teach me anatomy	1	4	5	3	2	6	No		1	0	0	0
	1536	2020-06-27 22:50:37	Female	20	Undergraduate Entry Year 2	University College London (UCL)	4	1	3	4	3	0	0	0	4	0	3	0	1	1	1	1	6	0	3	2	Kumar and Clark Clinical Medicine, medscape, Grey’s Anatomy, NEJM articles, Robbin and Cotran’s	4	5	2	3	6	1	No		0	1	0	0
	1537	2020-06-27 22:48:23	Female	18	Undergraduate Entry Year 1	University College London (UCL)	5	1	3	2	3	0	1	0	4	3	0	0	0	0	3	5	1	0	0	1	Grays anatomy textbook	5	1	2	6	4	3	No		1	0	0	0
	1538	2020-06-27 22:57:32	Female	20	Undergraduate Entry Year 1	University College London (UCL)	3	2	3	6	4	1	2	4	1	2	2	0	1	4	0	2	0	0	0	4	Anki Dean& Pegington	6	3	5	4	2	1	No		1	0	0	0
	1539	2020-06-27 23:01:46	Male	25	Graduate Entry Year 4	University College London (UCL)	6	9	3	3	4	4	2	0	4	5	2	4	3	1	6	6	6	6	3	1	BMJ best practice, passmed, quesmed, oxford handbook, algorithms in differential diagnosis	1	2	6	3	5	4	No		1	0	0	0
	1540	2020-06-27 23:37:20	Female	23	Undergraduate Entry Year 5	University College London (UCL)	3	5	2	4	1	3	1	0	0	2	2	3	2	1	0	4	6	6	0	0	Passmed, NICE CKS, Oxford Handbooks, BMJ Best Practice, osmosis free videos	1	4	6	5	2	3	No		1	0	0	0
	1541	2020-06-28 00:32:37	Male	23	Undergraduate Entry Year 5	University College London (UCL)	1	2	0	0	1	6	0	0	0	0	1	6	0	0	0	0	5	6	0	0	Wikipedia, NICE, Medscape, Passmedicine, Pastest	2	4	5	6	1	3	No		1	0	0	0
	1542	2020-06-28 09:23:51	Female	19	Undergraduate Entry Year 1	University College London (UCL)	4	2	1	5	0	0	2	1	1	5	1	0	3	1	5	5	2	0	6	1	ABCDN notes (Tresure Trove), PubMed, Wikipedia, Armando Hasundugan (YouTube)	2	1	5	6	4	3	No		1	0	0	0
	1543	2020-06-28 10:28:54	Female	23	Undergraduate Entry Year 4	University College London (UCL)	5	7	1	4	2	3	2	1	2	4	2	6	3	4	2	3	1	6	3	2	Amboss, passmed, pastest, quesmed, patient uk	2	4	5	6	3	1	No		1	0	0	0
	1544	2020-06-28 13:34:06	Female	20	Undergraduate Entry Year 2	University College London (UCL)	7	11	2	5	1	0	3	0	2	6	4	0	5	0	2	6	6	0	6	0	Zero to final, passmed, ninjanerdscience, teach me anatomy.com , Rang and dale	1	5	4	2	6	3	No		1	0	0	0
	1545	2020-06-28 16:42:47	Female	24	Undergraduate Entry Year 4	University College London (UCL)	3	9	0	2	3	4	0	1	0	2	1	5	0	0	0	6	4	6	1	1	Passmed, Amboss, Bitemed, Quesmed	4	2	5	3	6	1	No		1	0	0	0
	1546	2020-06-28 17:39:36	Male	20	Undergraduate Entry Year 2	University College London (UCL)	2	1	0	6	1	0	2	0	0	0	0	0	0	0	0	0	0	0	0	0	Ncbi	4	3	6	2	1	5	No		1	0	0	0
	1547	2020-06-28 17:41:55	Female	20	Undergraduate Entry Year 1	University College London (UCL)	4	1	1	6	3	0	2	0	2	6	4	0	4	0	2	3	1	0	1	0	Visible body, acland’s video atlas of human anatomy	3	1	5	6	2	4	Not sure	Not paying for medical resources	1	0	0	0
	1548	2020-06-28 17:47:39	Female	20	Undergraduate Entry Year 2	University College London (UCL)	1	1	2	6	4	0	4	0	0	0	0	0	0	0	0	0	0	0	0	0	Lecture Slides,Greys Anatomy Flashcards, anatomyzone website, speed pharmacology YouTube channel, YouTube videos	1	2	4	3	6	5	No		1	0	0	0
	1549	2020-06-28 18:23:41	Female	20	Undergraduate Entry Year 2	Dundee	4	2	2	5	2	2	4	1	2	5	1	0	3	0	3	6	3	0	4	0	Osmosis, oxford handbook for clinical medicine, oxford handbook for clinical specialties, almostadoctor, Kumar and Clark	1	5	6	2	4	3	No		1	0	0	0
	1550	2020-06-28 18:42:12	Female	20	Undergraduate Entry Year 2	University College London (UCL)	2	3	1	3	2	3	1	1	1	3	3	2	1	1	2	6	5	4	4	3	Passfaster website question bank	3	2	6	5	1	4	No		1	0	0	0
	1551	2020-06-28 19:16:25	Male	23	Undergraduate Entry Year 4	University College London (UCL)	5	11	3	2	3	3	0	0	1	1	3	4	0	0	6	2	6	6	0	0	Passmed Nice guidelines BMJ best practice Oxford handbook Assess and progress	2	6	1	3	4	5	Not sure		1	0	0	0
	1552	2020-06-28 19:36:17	Female	24	Undergraduate Entry Year 4	University College London (UCL)	4	5	2	3	1	3	1	0	3	1	1	5	1	0	3	4	3	6	3	0	Kumar & Clark, Oxford Handbook	2	5	4	3	6	1	No		1	1	0	0
	1553	2020-06-28 20:28:17	Female	20	Undergraduate Entry Year 2	Bristol	3	5	2	6	4	4	5	3	3	6	4	4	5	3	3	6	4	3	4	3	Medscape, Radiopaedia, Geeky medics, NAISH Medical sciences	1	2	6	5	3	4	No		1	0	0	0
	1554	2020-06-28 20:47:47	Female	20	Undergraduate Entry Year 2	Newcastle	2	1	3	4	0	0	4	0	1	0	4	0	2	5	3	1	4	0	3	6	Medtwitter threads, the clinical problem solvers podcast	1	2	3	6	4	5	Not sure		1	1	0	0
	1555	2020-06-28 20:54:17	Female	23	Undergraduate Entry Year 2	Newcastle	6	3	1	4	1	0	2	0	0	2	3	3	3	1	0	1	2	4	3	1	Quesmed (instagram), Osmosis, Kenhub, Newcas University website	2	4	5	3	1	6	Not sure		1	0	0	0
	1556	2020-06-28 21:00:08	Male	23	Undergraduate Entry Year 5	Newcastle	3	2	1	3	3	1	1	0	1	2	3	1	3	0	0	1	2	0	5	0	patient info UK, bmj best practice, Kumar and Clarks, Oxford handbook	2	5	6	3	1	4	No		1	0	0	0
	1557	2020-06-28 21:03:17	Female	22	Undergraduate Entry Year 4	Newcastle	3	4	3	3	3	0	1	0	1	2	2	0	5	2	0	3	6	0	5	5	Smile lectures, Oxford handbook clinical medicine, bmj best practice, patient.info, osmosis	4	2	6	3	5	1	Not sure		0	1	0	0
	1558	2020-06-28 21:06:31	Male	24	Undergraduate Entry Year 3	Newcastle	2	10	1	6	1	0	2	1	0	6	3	0	1	0	0	3	3	0	3	0	Netters, mcleod, Khan academy, PowerPoints, grays	1	4	3	5	2	6	No		1	0	0	0
	1559	2020-06-28 21:05:48	Male	20	Undergraduate Entry Year 2	Newcastle	4	2	0	5	1	0	1	0	0	4	2	0	1	1	0	6	2	0	3	0	DrugBank (pharmacology), Geeky medics (clinical skills), Grays, medscape (clinical reasoning), Medical Law (book) (medical ethics and law)	1	6	5	2	3	4	Not sure		1	0	0	0
	1560	2020-06-28 21:00:22	Female	24	Undergraduate Entry Year 2	Newcastle	4	4	3	4	2	0	1	0	3	3	3	0	1	0	6	6	6	0	1	0	Osmosis books, teach me anatomy, chunk n check, top 100 drugs book, zero to finals book	1	3	4	5	2	6	No		1	0	0	0
	1561	2020-06-28 21:11:26	Male	21	Undergraduate Entry Year 2	Newcastle	2	5	0	6	1	0	1	1	1	6	1	0	1	1	0	4	2	0	1	6	Oxford handbook, Uni website, NHS website, patient info, Mayo clinic, ig accounts	2	1	6	5	4	3	Not sure		1	0	0	0
	1562	2020-06-28 21:17:55	Male	25	Undergraduate Entry Year 2	Newcastle	6	6	1	4	2	0	1	1	2	2	4	0	1	1	6	6	6	0	6	6	University resources, internet courses, Academic journals, textbooks, youtube.	4	1	5	2	3	6	No		0	0	1	0
	1563	2020-06-28 21:25:23	Female	26	Undergraduate Entry Year 2	Newcastle	4	2	2	5	4	1	5	0	1	6	4	0	3	0	0	6	6	0	2	0	Greys anatomy book. Quizlet. Khan’s academy YouTube series.	1	2	6	4	5	3	Not sure		1	0	1	0
	1564	2020-06-28 22:51:39	Female	20	Undergraduate Entry Year 2	University College London (UCL)	6	2	0	6	2	1	0	0	0	5	0	0	0	3	0	3	0	0	0	4	Rang & Dale Pharmacology online textbook, BNF App, Netters Anatomy Flashcards, Powerpoints from lectures, Aclands Anatomy videos	1	3	5	6	2	4	No		1	0	0	0
	1565	2020-06-28 23:38:03	Female	20	Undergraduate Entry Year 3	Newcastle	5	2	5	6	4	1	0	1	6	6	5	0	0	2	2	3	6	0	0	6	1. Anki 2. Oxford handbook of clinical medicine 3. MLE resources (uni PowerPoints etc) 4. BMJ best practise 5. Quesmed Instagram page	1	4	6	2	5	3	Not sure		1	0	0	0
	1566	2020-06-28 23:50:38	Female	26	Undergraduate Entry Year 1	Newcastle	5	6	3	6	1	0	4	0	1	6	0	0	6	0	2	6	0	0	6	1	YouTube, Osmosis (Free Version), University Powerpoint Lecture Slides, Gray's Anatomy, Netter's Flashcards	1	5	6	3	4	2	Not sure		1	0	0	0
	1567	2020-06-29 01:18:43	Female	24	Undergraduate Entry Year 2	Newcastle	5	3	2	4	2	0	2	1	2	5	1	0	1	0	1	3	2	0	2	1	Teach me anatomy, Gray's anatomy, lectures provided by uni, YouTube and physiology and anatomy colouring books.	1	5	6	3	4	2	Not sure		0	1	0	0
	1568	2020-06-29 02:02:17	Female	21	Undergraduate Entry Year 3	Southampton	2	8	0	4	2	1	0	0	0	2	3	3	2	1	0	6	6	6	4	1	Passmedicine, pulse notes, bmj question bank, YouTube (specifically the osmosis channel), bnf	2	4	3	6	5	1	Not sure		1	0	0	0
	1569	2020-06-29 08:56:47	Female	19	Undergraduate Entry Year 2	University College London (UCL)	4	8	2	4	3	1	3	1	6	3	4	6	5	4	5	0	2	4	4	6	Oxford textbook of medicine, Kumar and Clark, Amboss	4	5	2	6	1	3	No		1	0	0	0
	1570	2020-06-29 09:24:19	Female	24	Undergraduate Entry Year 4	Newcastle	8	4	2	3	1	4	4	1	0	2	3	4	2	0	2	4	3	4	2	1	Kenhub, Teach me anatomy, Grays anatomy flashcards, YouTube, Osmosis	1	3	5	4	2	6	No		1	0	0	0
	1571	2020-06-29 09:57:44	Male	20	Undergraduate Entry Year 2	Newcastle	1	1	0	6	1	0	1	0	0	6	1	0	1	0	0	6	1	0	1	0	NA	1	6	5	3	2	4	Yes		1	0	0	0
	1572	2020-06-29 10:30:11	Female	28	Undergraduate Entry Year 2	Newcastle	3	3	4	2	1	2	2	1	5	1	0	3	2	1	5	5	3	5	5	2	Osmosis, YouTube, patient.info, BMJ on examination, Kumar and Clarke	4	3	5	1	6	2	Not sure		1	1	0	0
	1573	2020-06-29 11:09:26	Female	22	Undergraduate Entry Year 5	Newcastle	1	1	1	5	6	6	5	2	0	6	6	0	2	5	0	6	6	0	2	2	Patient Info, PassMed, TeachMeSeries, Geeky Medics, Osmosis	3	2	6	5	1	4	No		1	0	0	0
	1574	2020-06-29 11:28:11	Male	22	Undergraduate Entry Year 2	Newcastle	4	1	1	4	1	0	2	1	0	4	1	0	3	1	0	0	1	0	3	1	YouTube, Medscape, Life in the Fast Lane, Resus Room, Geeky Medics	3	5	4	2	6	1	Yes	Online access to medical resources and teaching which is free	1	0	0	0
	1575	2020-06-29 12:21:02	Male	26	Undergraduate Entry Year 2	Newcastle	5	1	2	5	1	0	1	1	2	5	0	0	2	4	1	1	0	0	2	5	Osmosis.com, kumar and Clarke clinical medicine, medical physiology, Moore’s clinical anatomy, human histology	1	4	6	3	5	2	No	Online based resource for studying	1	0	0	0
	1576	2020-06-29 12:45:09	Female	20	Undergraduate Entry Year 2	Newcastle	4	8	2	4	0	0	2	1	1	5	0	0	2	1	1	6	0	0	3	1	Oxford Handbook of Clinical Medicine, Kumar and Clark, Rang and Dale, teachmeanatomy.com, personal notes	1	3	6	2	4	5	Yes	Online education that’s free	1	0	0	0
	1577	2020-06-29 13:04:14	Female	19	Undergraduate Entry Year 2	Birmingham	2	1	3	4	1	0	0	0	1	5	1	0	2	0	2	2	0	0	2	0	Teach me anatomy, neuroanatomy textbook, you tube videos, radiopedia	2	3	6	4	5	1	No	Online learning resources for medical students	0	0	1	0
	1578	2020-06-29 13:11:50	Male	23	Undergraduate Entry Year 3	Newcastle	9	1	1	5	1	0	1	0	1	6	1	0	0	0	1	3	3	0	4	0	Janeways immunology, grays anatomy, teach me anatomy, teach me physiology, geeky medics	5	1	4	3	6	2	No	Online learning tools covering topics in medicine freely accessible by anyone with access to the Internet	0	1	0	0
	1579	2020-06-29 14:22:45	Female	27	Undergraduate Entry Year 2	Newcastle	4	3	3	5	1	0	3	3	2	6	3	0	3	4	0	0	0	0	0	3	Moore's clinical anatomy, Teach me anatomy, youtube- Osmosis	3	1	2	4	5	6	Yes	online medical education provided for free to medical students/ trainees, generally made by specialists with an interest in education but not overseen by a supervising body	1	0	0	0
	1580	2020-06-29 14:42:37	Male	23	Undergraduate Entry Year 6	Newcastle	4	1	4	1	0	3	0	0	0	0	0	0	0	0	0	0	0	0	0	0	Passtest website, bmj best practice website, Oxford handbook of clinical medicine, almost a doctor website, medscape website	3	5	6	4	2	1	No	Online medical education resources	1	0	0	0
	1581	2020-06-29 15:27:19	Female	22	Undergraduate Entry Year 4	Buckingham	6	4	5	6	4	3	4	2	6	5	5	3	4	4	4	5	6	0	4	3	Lecture slides, BMA website, Oxford Handbook of Clinical Medicine, PSA Book, ZerotoFinals	2	1	3	4	5	6	Not sure	Online medical education resources that are free	1	0	0	0
	1582	2020-06-29 15:26:52	Male	20	Undergraduate Entry Year 2	Newcastle	1	1	1	5	1	0	0	0	0	5	1	0	1	0	0	1	1	0	0	0	Teachmeseries websites,	1	2	6	3	4	5	No	Online medical teaching	0	1	0	0
	1583	2020-06-29 16:14:30	Female	21	Undergraduate Entry Year 3	Buckingham	5	2	2	5	1	0	2	0	4	3	1	0	2	0	3	2	1	0	1	0	Oxford handbook of clinical medicine, zero to finals, geeky Medics, osmosis on YouTube, radiopedia	2	4	6	5	3	1	Yes	Online resource, including videos, with information on medical conditions	0	1	0	0
	1584	2020-06-29 16:14:06	Female	21	Undergraduate Entry Year 3	Buckingham	5	2	2	5	1	0	1	0	5	2	1	2	1	0	3	1	1	2	1	6	Oxford handbook of clinical medicine, zero to finals, osmosis, geeky medics, radiopedia	4	3	6	2	5	1	Yes	Online resources to enable access to medicine, e.g. podcasts	0	1	0	0
	1585	2020-06-29 16:20:12	Female	21	Undergraduate Entry Year 5	Nottingham	3	4	6	5	5	5	2	0	0	6	6	6	3	1	1	6	6	6	4	5	QuesMed tutorials, UGMT webinars, Geeky Medics, PassMed, PasTest	2	3	6	5	4	1	No	online uni	1	0	0	0
	1586	2020-06-29 16:21:20	Female	19	Undergraduate Entry Year 2	Newcastle	2	3	1	4	2	0	1	1	2	3	3	0	1	1	3	6	4	0	0	0	Gray’s anatomy for students, Kumarc& Clarke’s Clinical medicine, Newcastle University MLE (medical portal), osmosis YouTube channel, Quizlet	3	4	5	6	1	2	Yes	online. resources that are free?	0	1	0	0
	1587	2020-06-29 16:26:06	Male	35	Graduate Entry Year 3	Nottingham	1	1	1	4	3	0	3	1	1	5	2	0	1	1	0	6	1	0	2	1	Resus Room (podcast), Twitter eg.#FOAMed #medtwitter, Oxford Handbooks, RCEMlearning	1	6	4	2	3	5	Not sure	Open access journals?	1	0	0	0
	1588	2020-06-29 16:50:42	Male	19	Undergraduate Entry Year 1	Newcastle	3	6	3	3	2	1	2	1	0	5	1	0	1	0	2	6	1	0	2	0	Oxford Handbook, Khan Academy, Greys, Kumar and Clark Clinically Relevant, Geeky Medics	3	1	5	4	6	2	Not sure	Open access to education that would otherwise be obtained from a medical school after paying tuition.	1	1	0	0
	1589	2020-06-29 17:02:27	Female	19	Undergraduate Entry Year 2	Nottingham	2	1	2	5	3	0	0	0	0	0	2	0	2	2	0	0	1	0	1	1	PowerPoint given by the university, NHS website, Anatomy textbook, Anatomy flashcards, university resources	1	2	6	3	4	5	Yes	Open Acess Journals which you do not need to pay a subscription to access, but usually authors need to pay to publish in.	1	0	0	0
	1590	2020-06-29 17:26:41	Female	28	Graduate Entry Year 4	Nottingham	1	2	1	4	3	0	1	0	1	1	4	2	1	0	1	2	3	2	3	0	BMJ best practice	1	2	4	5	6	3	No	Open source website for students to access medically accurate and up to date info	1	0	0	0
	1591	2020-06-29 17:26:28	Female	20	Undergraduate Entry Year 2	Nottingham	4	1	1	5	2	0	1	0	0	0	0	0	0	0	0	0	0	0	0	0	TeachMeAnatomy, Ninja Nerd Medicine, Osmosis, Acland Anatomy	1	2	4	5	6	3	Yes	Openly available medical education resources, including online blogs, social media case discussions and educational articles	1	0	0	0
	1592	2020-06-29 19:02:59	Female	21	Undergraduate Entry Year 4	Buckingham	4	2	5	3	4	0	2	0	6	5	6	0	4	0	6	6	4	0	4	0	Kumar and clark, oxford handbook of clinical medicine, oxford handbook for clinical specialties, NICE guidelines, Youtube videos e.g. Osmosis	4	3	6	1	2	5	Not sure	People offering snippets of information on social media	0	1	0	0
	1593	2020-06-29 19:10:46	Female	24	Graduate Entry Year 3	Nottingham	6	10	2	4	2	1	2	1	2	4	2	3	2	1	2	6	4	4	1	0	BMJ best practice, patient info, osmosis, teach me anatomy	1	6	3	2	4	5	Yes	People who realise medicine is expensive enough without an absurd paywall and provide resources for all	1	0	0	0
	1594	2020-06-29 19:25:22	Male	20	Undergraduate Entry Year 2	Newcastle	2	1	2	4	2	0	2	1	0	0	0	0	0	0	0	0	0	0	0	0	TeachMeAnatomy, Osmosis, Google Diagrams	1	5	3	2	4	6	Yes	Posting of resources intended to educate medical students online without cost or charge	0	1	0	0
	1595	2020-06-29 19:37:58	Female	21	Undergraduate Entry Year 2	Nottingham	4	9	1	6	1	0	1	1	1	6	1	0	1	1	0	5	0	0	0	1	university lectures	2	1	3	5	6	4	Yes	Private institutions providig supplementary learning material outside of Med school.	1	0	0	0
	1596	2020-06-29 19:53:41	Female	18	Undergraduate Entry Year 1	King's College London	6	7	6	4	6	0	4	0	6	4	5	0	5	0	1	1	1	0	2	1	Grays anatomy. Moores essential clinical anatomy. Crash course anatomy and physiology. Teach me anatomy website. Teach me physiology website. Geeky medics website.	2	3	4	5	1	6	Yes	Providing free medical information online in short amounts	1	0	0	0
	1597	2020-06-29 20:27:02	Female	19	Undergraduate Entry Year 1	King's College London	8	12	1	6	6	0	5	0	1	6	5	0	5	0	3	6	6	0	5	0	TeachMeAnatomy, CV Physiology, Wikipedia (sorry), TeachMePhysiology, Gray’s Anatomy	3	5	4	2	1	6	Yes	Provision of learning resources online open to all students/doctors	0	1	0	0
	1598	2020-06-29 20:30:52	Female	21	Undergraduate Entry Year 3	King's College London	8	3	1	4	3	1	2	3	1	1	5	1	4	3	1	0	5	1	3	4	Bitemedicine, question bank, passmed, YouTube, smile	1	3	6	4	2	5	Yes	Publicly available medical information on the internet	1	0	0	0
	1599	2020-06-29 20:35:28	Female	22	Undergraduate Entry Year 5	Nottingham	9	12	1	5	3	2	1	1	3	6	4	3	3	2	1	6	2	1	4	3	BMJ best practise, Nottingham Moodle, NICE	3	1	5	4	2	6	No	Resources for everyone regardless of uni	1	0	0	0
	1600	2020-06-29 21:09:14	Female	21	Undergraduate Entry Year 3	King's College London	2	1	2	3	4	0	2	1	0	0	0	0	0	1	0	0	0	0	0	0	PassMedicine, Osmosis, Geeky Medics, PubMed, kcl lectures	1	2	4	5	3	6	Not sure	Resources made available through med school that is free to use and online	1	0	0	0
	1601	2020-06-29 21:14:29	Female	23	Undergraduate Entry Year 1	Newcastle	8	5	3	5	1	1	3	3	4	5	4	0	5	2	5	6	1	0	3	3	Grays anatomy student, NICE guidelines, teach me anatomy, ANKI	1	2	6	3	4	5	Yes	Resources made freely available by peers for peers	1	0	0	0
	1602	2020-06-29 22:53:30	Male	20	Undergraduate Entry Year 1	Southampton	2	3	1	6	3	1	1	0	1	6	3	1	1	0	3	6	4	2	3	0	Teach me anatomy	2	1	5	6	4	3	Yes	Resources offered for free to further medical education	0	1	0	0
	1603	2020-06-30 00:45:16	Female	20	Undergraduate Entry Year 1	Southampton	2	1	1	6	6	4	5	0	0	1	1	0	1	0	0	0	0	0	0	0	Lecture slides, aclands anatomy, kenhub, internet search, university anatomy handbook	1	4	6	3	5	2	Yes	Resources outside of what is considered traditional learning aids like textbooks or journals	1	0	0	0
	1604	2020-06-30 08:41:02	Female	23	Graduate Entry Year 1	Nottingham	3	7	3	2	3	0	1	0	4	0	4	0	2	0	6	2	5	0	2	0	Zero to Finals Book, Kumar & Clarke Clinical Medicine, oxford clinical Handbook of medicine, Teach me Physiology Website, grays anatomy flashcards	1	6	5	2	3	4	Yes	Resources such as lectures and questions banks provided by clinical educators to students for free	0	1	0	0
	1605	2020-06-30 10:03:14	Male	21	Undergraduate Entry Year 2	Newcastle	2	3	4	3	3	4	2	0	2	3	2	3	4	2	4	4	3	0	3	3	NHS.co.uk	3	4	1	2	6	5	No	Resources that are available to us as medical students, for free, I am assuming online in the form of lectures, notes etc	1	1	0	0
	1606	2020-06-30 11:59:47	Female	24	Graduate Entry Year 2	St Andrews	4	5	6	5	2	1	1	0	6	6	4	3	0	0	6	6	6	2	0	0	BMJ best practice, Oxford clinical handbook, Macleod clinical diagnosis, medical sciences, Rubin pathology	5	1	2	6	4	3	No	Resources that are freely available to anyone with access to the internet to learn from independently	1	0	1	0
	1607	2020-06-30 13:09:58	Male	19	Undergraduate Entry Year 2	Nottingham	1	1	1	3	1	1	1	2	0	3	1	1	2	3	0	1	0	0	1	3	Dr Najeeb lectures, Osmosis Med, 3D anatomy Atlas, lecture slides, various Instagram pages	4	2	3	1	5	6	No		1	0	0	0
	1608	2020-06-30 13:30:15	Female	21	Undergraduate Entry Year 3	King's College London	3	1	0	6	1	0	1	1	0	1	0	0	0	6	0	0	0	0	0	6	Quesmed (insta)	2	5	4	3	1	6	Yes	Sharing of free educational material with peers on platforms such as Twitter	0	1	0	0
	1609	2020-06-30 16:44:42	Female	22	Undergraduate Entry Year 3	King's College London	5	7	1	2	5	0	5	1	0	0	5	0	5	0	0	1	4	4	3	0	osmosis, khanacademy, geeky medics, aclan anatomy	1	2	6	4	5	3	Yes	Short comprehensive Medical tutorials (I've seen mostly on Twitter) on topics provided by educators on an open platform.	1	0	0	0
	1610	2020-06-30 18:45:42	Female	20	Undergraduate Entry Year 2	King's College London	3	5	2	6	6	0	2	3	3	5	6	2	4	3	2	6	6	1	3	3	BMJ Best Practice, Geeky Medics, BiteMedicine, Teach Me Anatomy,	1	2	3	4	5	6	No	similar to MOOC	0	1	1	0
	1611	2020-06-30 18:47:55	Female	21	Undergraduate Entry Year 3	Manchester	2	1	3	3	1	2	1	0	0	0	0	0	1	0	0	0	0	0	0	0	Oxford Handbook of Clinical Medicine, NICE guidelines, Essentials of Kumar and Clark's Clinical Medicine	2	1	6	5	3	4	Yes	Sites like teach me surgery, free to access but brilliant	1	0	0	0
	1612	2020-06-30 18:52:37	Female	23	Undergraduate Entry Year 3	Newcastle	6	2	2	5	0	0	1	1	3	2	3	0	5	2	2	0	1	0	4	5	Osmosis, grays anatomy flashcards, teachmeanatomy, geeky medics, kumar and clarks clinical medicine	1	4	3	5	2	6	Not sure	Small modules teaching medical content online such as lectures and books	1	0	0	0
	1613	2020-06-30 18:55:40	Male	21	Undergraduate Entry Year 3	Newcastle	9	1	0	6	0	0	0	0	0	0	0	0	0	6	0	0	0	0	0	0	N/A	2	3	4	6	1	5	Yes	SMEs providing peer teaching online	1	1	0	0
	1614	2020-06-30 19:23:11	Female	19	Undergraduate Entry Year 2	Newcastle	6	2	2	5	1	0	1	0	2	6	0	0	2	0	2	6	1	0	2	0	Grey’s anatomy, geeky medics, teach me anatomy	2	1	4	6	3	5	No		0	1	0	0
	1615	2020-06-30 19:40:03	Male	22	Undergraduate Entry Year 3	Newcastle	4	6	3	1	4	0	2	0	3	1	4	2	0	0	6	2	6	6	1	0	Oxford Handbook of Clinical Medicine, Illustrated Textbook of Paediatrics, PassMedicine.com, Medscape, Statpearls	3	4	1	6	2	5	Yes	Sources of medical education that do not have to be paid for in order to access it	1	1	0	0
	1616	2020-06-30 19:54:52	Female	22	Undergraduate Entry Year 2	Newcastle	3	1	2	5	3	0	2	3	1	2	0	0	1	6	0	1	0	0	2	6	Teach me anatomy, grays anatomy, pubmed, youtube	1	2	6	5	3	4	Yes	The ability to access high level medical teaching outside of the confines of a university course	0	1	0	0
	1617	2020-06-30 20:18:59	Female	21	Undergraduate Entry Year 3	Newcastle	2	7	2	5	3	0	1	0	4	3	3	0	1	0	3	4	2	0	0	0	Kumar and Clarke clinical medicine, osmosis YouTube videos, geeky medics, WebMD, clinical anatomy textbook	1	2	4	5	6	3	Not sure	The use of free online resources, to teach medicine	1	0	0	0
	1618	2020-06-30 21:33:34	Female	19	Undergraduate Entry Year 1	Newcastle	7	3	2	6	1	1	1	1	0	0	0	0	0	0	0	0	0	0	0	0	Mcleod, netters, grays	2	3	4	6	1	5	Not sure	Things like MOOCs?	1	0	0	0
	1619	2020-06-30 21:37:45	Prefer not to say	23	Undergraduate Entry Year 2	Newcastle	4	1	2	6	1	0	3	0	0	0	0	0	0	0	0	0	0	0	0	0	Grays, kunnar, Khan academy, teach me anatomy, sporcle	2	5	6	3	1	4	No		1	0	0	0
	1620	2020-06-30 21:38:25	Male	22	Undergraduate Entry Year 2	Newcastle	8	3	1	5	0	1	1	0	0	2	1	3	3	0	0	0	2	3	4	1	Geeky medics. Tech me anatomy. Osmosis. Nettas. Newcastle med school website	1	5	2	4	3	6	No		1	0	0	0
	1621	2020-06-30 21:47:00	Female	20	Undergraduate Entry Year 3	Manchester	3	3	1	5	0	3	4	0	1	2	4	5	3	0	3	2	4	6	2	0	pass medicine, oxford clinical handbook, bite medicine webinars, uom 1 medlearn, quizlet	1	4	6	3	2	5	Not sure		0	1	0	0
	1622	2020-06-30 21:52:35	Male	22	Undergraduate Entry Year 3	Newcastle	4	2	4	2	3	0	1	1	4	0	4	0	1	0	3	0	6	0	0	0	Oxford Handbooks, Patient.info, NICE.org.uk, Kumar & Clark Clinical Medicine, BNF.nice.org.uk	1	2	6	3	5	4	No		1	0	0	0
	1623	2020-07-01 01:37:16	Male	24	Undergraduate Entry Year 5	Manchester	3	1	2	4	0	2	1	0	0	0	0	5	0	0	0	0	0	0	0	0	BMJ Best Practice, NICE guidelines, GeekyMedics	1	5	4	3	2	6	Yes	Use medical school username to get access	1	0	0	0
	1624	2020-07-01 09:04:45	Female	22	Undergraduate Entry Year 4	Cambridge	2	5	5	3	5	5	6	1	5	3	5	5	1	1	6	6	6	6	2	1	Bmj best practise, Oxford handbook, passmedicine, bite medicine webinars (the not free bits are too expensive!), teach me surgery	5	3	6	4	1	2	Yes	using online resources eg social media to teach medical education	1	0	0	0
	1625	2020-07-01 09:10:19	Female	21	Undergraduate Entry Year 2	Cambridge	7	8	2	5	4	1	2	3	1	5	2	1	3	4	5	5	2	2	4	4	Teach me anatomy website, You tube video explanations, Netter’s anatomy colouring book and flash cards, University lecture notes	1	2	4	6	3	5	Yes	Using online resources that are easily accessible to further education and keep people up to date with the most recent information.	1	1	0	0
	1626	2020-07-01 09:30:55	Female	23	Graduate Entry Year 1	Cambridge	5	7	2	5	1	0	1	0	0	6	1	0	1	0	1	6	5	0	3	0	wikipedia / teach me anatomy / alberts biochemistry	1	5	6	2	3	4	Yes	Variety of free online resources to help healthcare professionals expand their learning.	1	0	0	0
	1627	2020-07-01 09:45:14	Male	19	Undergraduate Entry Year 1	Cambridge	4	2	4	4	1	2	1	1	1	2	1	1	2	2	4	6	5	4	6	5	Lecture notes YouTube video My notes lecture sides teachmeanatomy	2	1	6	3	4	5	No	Virtual delivery of free medical teaching	1	0	0	0
	1628	2020-07-01 09:47:56	Female	21	Undergraduate Entry Year 2	Newcastle	3	1	1	4	0	0	2	0	3	2	4	4	2	0	1	1	3	2	1	0	Snell anatomy book, osmosis YouTube videos, Moore clinical anatomy book, pulsenotes lectures, at a glance book series	1	2	6	3	4	5	No		1	0	0	0
	1629	2020-07-01 11:58:00	Male	23	Undergraduate Entry Year 5	Birmingham	9	1	2	3	1	4	1	0	0	0	0	0	0	0	0	0	0	0	0	0	Lecture notes books, oxford handbook of clinical medicine, passmedicine question bank, geeky medics, Pastest question bank	1	3	6	4	2	5	Not sure	Webinars or websites explaining and teaching medical education online	1	0	0	0
	1630	2020-07-01 12:01:22	Female	24	Undergraduate Entry Year 6	Birmingham	10	1	3	3	1	3	2	0	0	0	0	0	0	1	1	0	0	0	0	0	OSCEStop website, BMJ best practice, oxford handbook of clinical medicine, patient UK, passmedicien	1	5	6	4	2	3	Yes	Website containing information on medical conditions which anyone can access	1	0	0	0
	1631	2020-07-01 13:50:40	Female	19	Undergraduate Entry Year 1	Manchester	3	2	2	4	0	0	5	1	5	1	0	0	5	0	6	1	0	0	4	0	Ninjanerd on YouTube, Kumar and Clarke’s textbook, crash course pharmacology textbook, Wikipedia, uni resources	1	4	5	2	3	6	Yes	Website sources that are free to access to help you learn	1	0	0	0
	1632	2020-07-01 14:27:01	Female	21	Undergraduate Entry Year 2	University College London (UCL)	3	1	0	6	3	0	4	0	0	6	3	0	5	0	0	1	0	0	2	0	Lecture powerpoints and notes provided by Med school, Osmosis, other YouTube videos	3	1	6	4	5	2	Yes	Websites etc provided by healthcare professionals for each other to learn from.	1	0	0	0
	1633	2020-07-01 15:39:18	Female	20	Undergraduate Entry Year 1	Cambridge	5	6	2	6	3	0	1	1	2	6	3	1	1	1	0	5	5	0	0	0	Gray's anatomy for students (4th edition, book), TeachMeAnatomy (app), orthobullets.com (website), Anatomy: a photographic atlas (book), Guyton and Hall textbook of medical physiology (book)	3	4	6	2	1	5	No	What it says on the tin? Free information written by other	0	1	0	0
	1634	2020-07-01 19:40:11	Male	19	Undergraduate Entry Year 1	Cambridge	3	4	3	2	1	1	3	1	3	2	1	1	2	1	1	2	1	1	1	1	My own notes, and internet searches (physiopedia, Wikipedia, netters atlas)	4	1	2	5	6	3	Yes	widely accessible medical education provided free of charge via a public platform e.g. smile on facebook	1	0	0	0
	1635	2020-07-01 20:29:22	Female	22	Undergraduate Entry Year 4	Cambridge	4	7	3	5	6	5	3	0	0	4	6	6	2	0	0	6	6	6	2	0	PassMed, PulseNotes, BiteMedicine, Oxford Cases in Medicine, Oxford Handbook of Clinical Medicine	3	5	6	2	1	4	No		0	1	0	0
	1636	2020-07-01 21:01:50	Male	19	Undergraduate Entry Year 2	Newcastle	4	8	1	5	3	1	4	2	0	5	4	0	4	2	0	3	4	0	3	2	Osmosis, Anatomy Zone, Geeky Medics, Lecturio, Grey's Anatomy	1	5	6	2	4	3	No		1	0	0	0

## Sheet: Sheet2
Accessibility (ease of access and user-friendly interface)						Advised for/against use by medical educators						Author credentials	Author credentials	Author credentials	Author credentials	Author credentials	Author credentials	Design (use of images or aesthetic features of the source)						Length (i.e. comprehensive information)						Reputation with peers							Accessibility (ease of access and user-friendly interface)	Advised for/against use by medical educators	Author credentials	Design (use of images or aesthetic features of the source)	Length (i.e. comprehensive information)	Reputation with peers
2						1						5						4						3						6							2	1	5	4	3	6
1						5						6						2						4						3							1	5	6	2	4	3
4						1						6						5						3						2							4	1	6	5	3	2
3						2						5						1						4						6							3	2	5	1	4	6
2						3						6						5						4						1							2	3	6	5	4	1
1						3						6						2						4						5							1	3	6	2	4	5
4						5						6						1						2						3							4	5	6	1	2	3
1						6						4						3						2						5							1	6	4	3	2	5
1						2						3						4						5						6							1	2	3	4	5	6
1						2						3						6						4						5							1	2	3	6	4	5
3						1						5						6						4						2							3	1	5	6	4	2
1						5						6						2						3						4							1	5	6	2	3	4
2						4						5						3						6						1							2	4	5	3	6	1
1						4						6						2						3						5							1	4	6	2	3	5
5						6						3						4						2						1							5	6	3	4	2	1
4						3						5						1						2						6							4	3	5	1	2	6
2						3						6						1						4						5							2	3	6	1	4	5
1						5						6						4						3						2							1	5	6	4	3	2
1						2						5						4						3						6							1	2	5	4	3	6
4						5						3						6						2						1							4	5	3	6	2	1
4						5						6						2						3						1							4	5	6	2	3	1
2						4						6						3						5						1							2	4	6	3	5	1
5						1						4						6						3						2							5	1	4	6	3	2
1						6						3						4						2						5							1	6	3	4	2	5
4						1						2						6						5						3							4	1	2	6	5	3
1						4						5						6						3						2							1	4	5	6	3	2
1						2						6						3						4						5							1	2	6	3	4	5
1						5						2						4						3						6							1	5	2	4	3	6
3						4						5						2						6						1							3	4	5	2	6	1
1						5						6						2						4						3							1	5	6	2	4	3
1						4						6						2						3						5							1	4	6	2	3	5
1						2						4						6						3						5							1	2	4	6	3	5
2						1						5						4						3						6							2	1	5	4	3	6
2						1						5						3						4						6							2	1	5	3	4	6
5						1						3						6						4						2							5	1	3	6	4	2
2						4						5						1						3						6							2	4	5	1	3	6
3						5						6						2						1						4							3	5	6	2	1	4
1						2						3						6						4						5							1	2	3	6	4	5
1						2						5						4						6						3							1	2	5	4	6	3
4						3						5						2						6						1							4	3	5	2	6	1
1						5						6						2						3						4							1	5	6	2	3	4
4						2						6						5						1						3							4	2	6	5	1	3
1						2						4						3						5						6							1	2	4	3	5	6
4						5						6						3						2						1							4	5	6	3	2	1
1						2						4						3						6						5							1	2	4	3	6	5
5						2						6						4						3						1							5	2	6	4	3	1
1						3						6						5						4						2							1	3	6	5	4	2
3						2						1						5						4						6							3	2	1	5	4	6
1						4						6						3						2						5							1	4	6	3	2	5
3						1						5						6						4						2							3	1	5	6	4	2
3						1						5						4						6						2							3	1	5	4	6	2
1						6						5						3						4						2							1	6	5	3	4	2
1						5						4						6						2						3							1	5	4	6	2	3
5						1						3						6						4						2							5	1	3	6	4	2
2						4						1						3						5						6							2	4	1	3	5	6
1						4						6						3						2						5							1	4	6	3	2	5
5						1						4						6						3						2							5	1	4	6	3	2
1						2						6						4						3						5							1	2	6	4	3	5
2						1						5						4						6						3							2	1	5	4	6	3
1						3						6						4						5						2							1	3	6	4	5	2
2						1						5						5						5						6							2	1	5	5	5	6
2						1						4						3						5						6							2	1	4	3	5	6
1						2						4						5						3						6							1	2	4	5	3	6
1						3						6						4						5						2							1	3	6	4	5	2
4						1						2						5						6						3							4	1	2	5	6	3
1						4						2						5						6						3							1	4	2	5	6	3
5						4						1						6						2						3							5	4	1	6	2	3
1						5						4						3						2						6							1	5	4	3	2	6
2						3						5						6						1						4							2	3	5	6	1	4
2						3						6						1						4						5							2	3	6	1	4	5
1						3						5						2						4						6							1	3	5	2	4	6
1						4						6						2						3						5							1	4	6	2	3	5
2						4						6						1						3						5							2	4	6	1	3	5
2						4						5						1						6						3							2	4	5	1	6	3
4						6						1						3						2						5							4	6	1	3	2	5
4						3						1						5						2						6							4	3	1	5	2	6
2						5						6						3						1						4							2	5	6	3	1	4
1						2						4						5						3						6							1	2	4	5	3	6
1						5						4						2						6						3							1	5	4	2	6	3
1						3						5						6						2						4							1	3	5	6	2	4
1						3						6						2						4						5							1	3	6	2	4	5
1						3						2						6						5						4							1	3	2	6	5	4
1						3						5						4						6						2							1	3	5	4	6	2
2						1						6						4						3						5							2	1	6	4	3	5
2						1						3						4						5						6							2	1	3	4	5	6
4						3						6						5						2						1							4	3	6	5	2	1
2						4						5						1						6						3							2	4	5	1	6	3
1						4						6						2						5						3							1	4	6	2	5	3
5						1						3						4						2						6							5	1	3	4	2	6
2						4						5						3						6						1							2	4	5	3	6	1
1						5						6						3						4						2							1	5	6	3	4	2
1						6						5						3						2						4							1	6	5	3	2	4
1						2						6						3						4						5							1	2	6	3	4	5
1						3						5						4						2						6							1	3	5	4	2	6
4						3						6						5						1						2							4	3	6	5	1	2
1						6						3						2						4						5							1	6	3	2	4	5
1						2						5						3						4						6							1	2	5	3	4	6
3						1						2						4						6						5							3	1	2	4	6	5
2						6						5						3						4						1							2	6	5	3	4	1
1						3						5						4						2						6							1	3	5	4	2	6
1						3						5						2						4						6							1	3	5	2	4	6
1						2						6						5						3						4							1	2	6	5	3	4
1						4						5						3						2						6							1	4	5	3	2	6
1						2						4						3						5						6							1	2	4	3	5	6
1						6						5						4						2						3							1	6	5	4	2	3
1						2						6						3						5						4							1	2	6	3	5	4
6						2						1						5						4						3							6	2	1	5	4	3
5						3						2						1						6						4							5	3	2	1	6	4
1						2						6						4						3						5							1	2	6	4	3	5
1						2						4						6						3						5							1	2	4	6	3	5
2						1						4						5						3						6							2	1	4	5	3	6
1						3						6						5						4						2							1	3	6	5	4	2
4						5						6						2						3						1							4	5	6	2	3	1
2						6						4						1						3						5							2	6	4	1	3	5
2						1						5						3						4						6							2	1	5	3	4	6
1						5						6						2						4						3							1	5	6	2	4	3
1						6						5						4						3						2							1	6	5	4	3	2
4						1						6						5						3						2							4	1	6	5	3	2
4						1						6						2						5						3							4	1	6	2	5	3
1						3						6						2						5						4							1	3	6	2	5	4
1						2						5						3						6						4							1	2	5	3	6	4
1						5						4						3						2						6							1	5	4	3	2	6
1						2						5						3						4						6							1	2	5	3	4	6
3						1						6						5						2						4							3	1	6	5	2	4
1						4						6						2						3						5							1	4	6	2	3	5
1						3						6						2						4						5							1	3	6	2	4	5
5						4						1						6						3						2							5	4	1	6	3	2
1						3						5						4						2						6							1	3	5	4	2	6
1						5						4						2						6						3							1	5	4	2	6	3
1						2						6						3						5						4							1	2	6	3	5	4
4						5						1						6						3						2							4	5	1	6	3	2
1						2						5						4						3						6							1	2	5	4	3	6
1						5						6						2						4						3							1	5	6	2	4	3
1						2						5						3						6						4							1	2	5	3	6	4
1						5						6						2						3						4							1	5	6	2	3	4
1						2						6						5						4						3							1	2	6	5	4	3
5						3						2						6						4						1							5	3	2	6	4	1
1						5						2						6						4						3							1	5	2	6	4	3
1						2						3						6						4						5							1	2	3	6	4	5
4						2						1						6						3						5							4	2	1	6	3	5
2						4						6						3						1						5							2	4	6	3	1	5
1						2						4						3						5						6							1	2	4	3	5	6
2						4						5						1						6						3							2	4	5	1	6	3
1						5						6						2						4						3							1	5	6	2	4	3
2						4						6						3						5						1							2	4	6	3	5	1
1						2						3						6						5						4							1	2	3	6	5	4
3						1						6						2						5						4							3	1	6	2	5	4
4						2						6						5						3						1							4	2	6	5	3	1
1						3						5						4						2						6							1	3	5	4	2	6
1						2						6						3						4						5							1	2	6	3	4	5
1						3						6						4						2						5							1	3	6	4	2	5
1						5						6						3						2						4							1	5	6	3	2	4
1						5						6						2						3						4							1	5	6	2	3	4
1						5						6						2						3						4							1	5	6	2	3	4
3						5						6						2						1						4							3	5	6	2	1	4
1						5						6						3						2						4							1	5	6	3	2	4
4						2						6						5						1						3							4	2	6	5	1	3
1						5						6						3						2						4							1	5	6	3	2	4
1						5						6						3						4						2							1	5	6	3	4	2
1						2						3						4						5						6							1	2	3	4	5	6
1						3						6						2						4						5							1	3	6	2	4	5
4						1						3						5						6						2							4	1	3	5	6	2
3						1						4						5						6						2							3	1	4	5	6	2
4						3						6						5						1						2							4	3	6	5	1	2
2						5						6						1						3						4							2	5	6	1	3	4
2						3						6						1						4						5							2	3	6	1	4	5
2						4						5						1						3						6							2	4	5	1	3	6
1						3						6						4						5						2							1	3	6	4	5	2
2						1						6						4						5						3							2	1	6	4	5	3
1						6						5						3						2						4							1	6	5	3	2	4
1						3						6						5						2						4							1	3	6	5	2	4
2						1						6						5						4						3							2	1	6	5	4	3
2						1						3						5						4						6							2	1	3	5	4	6
3						2						6						1						4						5							3	2	6	1	4	5
1						6						3						4						2						5							1	6	3	4	2	5
6						2						4						5						3						1							6	2	4	5	3	1
2						1						6						5						4						3							2	1	6	5	4	3
1						6						5						4						3						2							1	6	5	4	3	2
1						5						6						3						4						2							1	5	6	3	4	2
1						6						5						3						4						2							1	6	5	3	4	2
2						1						6						4						3						5							2	1	6	4	3	5
1						3						6						2						5						4							1	3	6	2	5	4
1						4						5						3						6						2							1	4	5	3	6	2
1						6						5						2						3						4							1	6	5	2	3	4
1						3						2						5						6						4							1	3	2	5	6	4
1						5						6						2						4						3							1	5	6	2	4	3
3						1						4						6						5						2							3	1	4	6	5	2
1						3						5						6						2						4							1	3	5	6	2	4
2						6						1						4						3						5							2	6	1	4	3	5
1						2						5						6						4						3							1	2	5	6	4	3
1						2						6						5						3						4							1	2	6	5	3	4
1						6						2						3						5						4							1	6	2	3	5	4
1						3						6						4						5						2							1	3	6	4	5	2
2						4						3						5						1						6							2	4	3	5	1	6
1						4						6						3						5						2							1	4	6	3	5	2
1						5						6						4						2						3							1	5	6	4	2	3
6						1						3						4						5						2							6	1	3	4	5	2
1						2						5						3						4						6							1	2	5	3	4	6
1						3						6						4						5						2							1	3	6	4	5	2
3						4						6						5						2						1							3	4	6	5	2	1
4						1						2						5						3						6							4	1	2	5	3	6
1						3						4						6						5						2							1	3	4	6	5	2
1						3						5						6						2						4							1	3	5	6	2	4
1						4						6						5						2						3							1	4	6	5	2	3
2						1						3						4						5						6							2	1	3	4	5	6
6						5						1						2						3						4							6	5	1	2	3	4
2						5						6						3						1						4							2	5	6	3	1	4
3						2						1						5						6						4							3	2	1	5	6	4
1						2						6						5						3						4							1	2	6	5	3	4
1						5						6						3						2						4							1	5	6	3	2	4
3						2						6						4						1						5							3	2	6	4	1	5
2						1						6						3						5						4							2	1	6	3	5	4
3						1						2						6						4						5							3	1	2	6	4	5
2						4						5						1						6						3							2	4	5	1	6	3
1						4						6						5						2						3							1	4	6	5	2	3
2						5						6						1						3						4							2	5	6	1	3	4
1						2						6						3						5						4							1	2	6	3	5	4
4						5						1						2						3						6							4	5	1	2	3	6
1						3						5						6						2						4							1	3	5	6	2	4
1						6						4						5						3						2							1	6	4	5	3	2
3						2						6						4						5						1							3	2	6	4	5	1
1						2						3						4						6						5							1	2	3	4	6	5
3						1						2						5						4						6							3	1	2	5	4	6
4						1						3						6						5						2							4	1	3	6	5	2
1						4						6						5						2						3							1	4	6	5	2	3
3						4						6						1						2						5							3	4	6	1	2	5
1						3						6						4						5						2							1	3	6	4	5	2
1						6						2						3						4						5							1	6	2	3	4	5
3						5						6						4						1						2							3	5	6	4	1	2
1						3						6						4						5						2							1	3	6	4	5	2
1						5						6						3						2						4							1	5	6	3	2	4
2						3						6						5						4						1							2	3	6	5	4	1
4						1						6						5						2						3							4	1	6	5	2	3
3						4						2						5						6						1							3	4	2	5	6	1
2						6						1						5						3						4							2	6	1	5	3	4
1						2						6						4						3						5							1	2	6	4	3	5
4						1						6						3						5						2							4	1	6	3	5	2
1						2						3						5						4						6							1	2	3	5	4	6
1						6						5						4						3						2							1	6	5	4	3	2
4						1						3						5						6						2							4	1	3	5	6	2
1						2						6						4						5						3							1	2	6	4	5	3
2						4						6						5						3						1							2	4	6	5	3	1
3						6						4						5						2						1							3	6	4	5	2	1
2						1						3						6						4						5							2	1	3	6	4	5
1						3						6						4						2						5							1	3	6	4	2	5
2						1						6						3						4						5							2	1	6	3	4	5
5						2						3						6						4						1							5	2	3	6	4	1
1						5						4						3						2						6							1	5	4	3	2	6
1						6						3						4						2						5							1	6	3	4	2	5
3						5						6						4						2						1							3	5	6	4	2	1
1						5						6						2						3						4							1	5	6	2	3	4
2						5						3						1						6						4							2	5	3	1	6	4
1						6						4						5						2						3							1	6	4	5	2	3
1						4						5						2						3						6							1	4	5	2	3	6
2						4						5						1						6						3							2	4	5	1	6	3
4						5						2						6						3						1							4	5	2	6	3	1
1						5						4						2						3						6							1	5	4	2	3	6
4						1						2						6						3						5							4	1	2	6	3	5
1						3						2						4						5						6							1	3	2	4	5	6
3						1						2						6						4						5							3	1	2	6	4	5
1						3						2						6						4						5							1	3	2	6	4	5
2						3						5						4						1						6							2	3	5	4	1	6
2						5						4						3						1						6							2	5	4	3	1	6
2						1						3						6						5						4							2	1	3	6	5	4
2						1						6						5						3						4							2	1	6	5	3	4
1						4						6						2						5						3							1	4	6	2	5	3
1						2						6						3						5						4							1	2	6	3	5	4
4						1						5						6						3						2							4	1	5	6	3	2
1						5						6						2						3						4							1	5	6	2	3	4
4						1						6						5						2						3							4	1	6	5	2	3
2						3						5						1						4						6							2	3	5	1	4	6
4						3						1						5						2						6							4	3	1	5	2	6
2						1						6						4						3						5							2	1	6	4	3	5
3						4						2						6						5						1							3	4	2	6	5	1
3						4						5						1						2						6							3	4	5	1	2	6
2						1						3						4						5						6							2	1	3	4	5	6
4						1						5						3						6						2							4	1	5	3	6	2
3						1						4						5						4						2							3	1	4	5	4	2
5						1						3						6						4						2							5	1	3	6	4	2
2						1						5						4						6						3							2	1	5	4	6	3
1						4						6						2						3						5							1	4	6	2	3	5
1						4						2						3						5						6							1	4	2	3	5	6
2						1						3						4						5						6							2	1	3	4	5	6
1						5						6						3						2						4							1	5	6	3	2	4
1						3						2						4						6						5							1	3	2	4	6	5
1						3						5						2						4						6							1	3	5	2	4	6
1						3						4						6						2						5							1	3	4	6	2	5
1						6						5						2						3						4							1	6	5	2	3	4
1						6						5						2						3						4							1	6	5	2	3	4
2						4						6						3						1						5							2	4	6	3	1	5
2						4						6						3						1						5							2	4	6	3	1	5
3						5						2						4						6						1							3	5	2	4	6	1
3						2						4						6						5						1							3	2	4	6	5	1
2						1						5						3						6						4							2	1	5	3	6	4
3						1						2						6						5						4							3	1	2	6	5	4
2						5						4						3						1						6							2	5	4	3	1	6
1						5						4						2						3						6							1	5	4	2	3	6
1						5						6						4						3						2							1	5	6	4	3	2
2						1						3						4						5						6							2	1	3	4	5	6
2						3						4						5						6						1							2	3	4	5	6	1
2						5						4						1						3						6							2	5	4	1	3	6
1						2						4						3						6						5							1	2	4	3	6	5
1						3						2						4						5						6							1	3	2	4	5	6
4						1						5						3						2						6							4	1	5	3	2	6
1						3						2						6						4						5							1	3	2	6	4	5
3						1						5						4						2						6							3	1	5	4	2	6
1						4						5						6						3						2							1	4	5	6	3	2
3						5						4						6						2						1							3	5	4	6	2	1
3						2						5						6						1						4							3	2	5	6	1	4
1						5						6						4						2						3							1	5	6	4	2	3
1						4						5						6						2						3							1	4	5	6	2	3
1						3						6						4						2						5							1	3	6	4	2	5
1						3						5						2						6						4							1	3	5	2	6	4
1						5						3						2						4						6							1	5	3	2	4	6
3						4						1						5						2						6							3	4	1	5	2	6
2						3						5						4						1						6							2	3	5	4	1	6
5						4						6						1						2						3							5	4	6	1	2	3
2						1						5						6						3						4							2	1	5	6	3	4
1						4						3						2						5						6							1	4	3	2	5	6
3						4						2						5						1						6							3	4	2	5	1	6
3						5						6						4						1						2							3	5	6	4	1	2
1						5						4						3						6						2							1	5	4	3	6	2
1						2						5						3						4						6							1	2	5	3	4	6
1						3						6						2						5						4							1	3	6	2	5	4
1						5						6						3						2						4							1	5	6	3	2	4
1						4						5						2						3						6							1	4	5	2	3	6
1						5						6						2						3						4							1	5	6	2	3	4
3						1						4						6						2						5							3	1	4	6	2	5
6						4						1						5						3						2							6	4	1	5	3	2
3						5						6						2						1						4							3	5	6	2	1	4
2						5						4						6						1						3							2	5	4	6	1	3
2						3						6						5						1						4							2	3	6	5	1	4
2						1						5						6						3						4							2	1	5	6	3	4
2						3						6						4						1						5							2	3	6	4	1	5
1						2						6						3						5						4							1	2	6	3	5	4
1						5						6						4						3						2							1	5	6	4	3	2
3						6						5						1						2						4							3	6	5	1	2	4
1						2						6						5						3						4							1	2	6	5	3	4
2						4						6						3						5						1							2	4	6	3	5	1
1						3						5						4						6						2							1	3	5	4	6	2
1						2						6						5						4						3							1	2	6	5	4	3
3						2						1						5						4						6							3	2	1	5	4	6
1						5						6						4						2						3							1	5	6	4	2	3
2						4						1						3						5						6							2	4	1	3	5	6
1						5						6						2						3						4							1	5	6	2	3	4
2						1						6						3						4						5							2	1	6	3	4	5
4						1						2						5						3						6							4	1	2	5	3	6
1						6						5						3						4						2							1	6	5	3	4	2
1						2						6						3						5						4							1	2	6	3	5	4
1						2						3						4						5						6							1	2	3	4	5	6
3						1						5						6						2						4							3	1	5	6	2	4
4						3						6						5						2						1							4	3	6	5	2	1
3						1						5						2						4						6							3	1	5	2	4	6
2						1						5						3						4						6							2	1	5	3	4	6
2						3						6						5						1						4							2	3	6	5	1	4
1						2						3						6						5						4							1	2	3	6	5	4
2						3						1						4						5						6							2	3	1	4	5	6
2						1						6						3						4						5							2	1	6	3	4	5
1						2						6						5						4						3							1	2	6	5	4	3
1						5						6						4						3						2							1	5	6	4	3	2
5						1						6						2						4						3							5	1	6	2	4	3
2						1						5						3						4						6							2	1	5	3	4	6
3						1						6						4						2						5							3	1	6	4	2	5
1						2						6						3						4						5							1	2	6	3	4	5
1						3						6						2						5						4							1	3	6	2	5	4
1						3						6						2						5						4							1	3	6	2	5	4
1						3						5						4						6						2							1	3	5	4	6	2
3						1						5						6						4						2							3	1	5	6	4	2
2						5						6						3						4						1							2	5	6	3	4	1
1						2						3						4						5						6							1	2	3	4	5	6
2						1						4						6						5						3							2	1	4	6	5	3
2						5						6						4						3						1							2	5	6	4	3	1
1						4						5						6						2						3							1	4	5	6	2	3
3						1						4						5						6						2							3	1	4	5	6	2
1						2						6						4						5						3							1	2	6	4	5	3
1						3						2						6						4						5							1	3	2	6	4	5
4						5						2						6						1						3							4	5	2	6	1	3
2						1						6						4						3						5							2	1	6	4	3	5
1						3						4						5						2						6							1	3	4	5	2	6
2						6						5						3						4						1							2	6	5	3	4	1
4						1						3						6						5						2							4	1	3	6	5	2
3						1						5						6						4						2							3	1	5	6	4	2
1						3						5						2						6						4							1	3	5	2	6	4
1						5						6						4						2						3							1	5	6	4	2	3
1						3						2						5						6						4							1	3	2	5	6	4
4						1						3						5						6						2							4	1	3	5	6	2
4						3						6						1						2						5							4	3	6	1	2	5
1						2						4						6						3						5							1	2	4	6	3	5
4						1						6						5						2						3							4	1	6	5	2	3
2						4						5						6						3						1							2	4	5	6	3	1
1						4						5						3						6						2							1	4	5	3	6	2
2						6						5						3						1						4							2	6	5	3	1	4
1						4						2						3						5						6							1	4	2	3	5	6
1						3						6						4						5						2							1	3	6	4	5	2
1						2						6						5						3						4							1	2	6	5	3	4
3						1						2						5						4						6							3	1	2	5	4	6
1						2						5						3						6						4							1	2	5	3	6	4
1						4						6						2						3						5							1	4	6	2	3	5
1						5						6						2						3						4							1	5	6	2	3	4
3						1						4						5						2						6							3	1	4	5	2	6
2						4						6						5						1						3							2	4	6	5	1	3
1						2						6						4						3						5							1	2	6	4	3	5
1						2						6						3						4						5							1	2	6	3	4	5
3						1						2						6						5						4							3	1	2	6	5	4
2						5						4						3						1						6							2	5	4	3	1	6
2						4						6						3						5						1							2	4	6	3	5	1
1						6						5						3						2						4							1	6	5	3	2	4
1						4						6						2						5						3							1	4	6	2	5	3
1						5						6						2						4						3							1	5	6	2	4	3
3						6						5						1						2						4							3	6	5	1	2	4
1						2						6						4						3						5							1	2	6	4	3	5
3						4						6						2						1						5							3	4	6	2	1	5
1						2						6						4						5						3							1	2	6	4	5	3
1						4						3						5						2						6							1	4	3	5	2	6
1						4						5						2						3						6							1	4	5	2	3	6
2						3						4						5						1						6							2	3	4	5	1	6
2						1						5						6						3						4							2	1	5	6	3	4
1						3						6						5						2						4							1	3	6	5	2	4
4						1						2						5						3						6							4	1	2	5	3	6
2						5						6						1						3						4							2	5	6	1	3	4
3						2						1						5						4						6							3	2	1	5	4	6
1						6						2						4						3						5							1	6	2	4	3	5
3						5						1						4						2						6							3	5	1	4	2	6
3						4						6						2						1						5							3	4	6	2	1	5
1						4						3						5						6						2							1	4	3	5	6	2
1						4						5						3						2						6							1	4	5	3	2	6
1						2						6						3						4						5							1	2	6	3	4	5
1						2						6						3						4						5							1	2	6	3	4	5
1						6						5						2						4						3							1	6	5	2	4	3
4						5						6						1						3						2							4	5	6	1	3	2
2						4						5						3						1						6							2	4	5	3	1	6
4						1						6						5						3						2							4	1	6	5	3	2
6						4						3						5						2						1							6	4	3	5	2	1
1						2						5						3						4						6							1	2	5	3	4	6
5						4						3						1						2						6							5	4	3	1	2	6
2						1						5						4						6						3							2	1	5	4	6	3
1						2						4						3						5						6							1	2	4	3	5	6
1						5						2						3						6						4							1	5	2	3	6	4
1						3						6						5						4						2							1	3	6	5	4	2
1						3						5						6						4						2							1	3	5	6	4	2
1						3						6						5						2						4							1	3	6	5	2	4
1						5						6						4						2						3							1	5	6	4	2	3
3						4						6						5						2						1							3	4	6	5	2	1
1						5						6						4						2						3							1	5	6	4	2	3
2						4						6						5						3						1							2	4	6	5	3	1
2						4						1						3						5						6							2	4	1	3	5	6
1						4						5						6						3						2							1	4	5	6	3	2
2						1						5						6						3						4							2	1	5	6	3	4
4						1						2						5						3						6							4	1	2	5	3	6
3						1						4						5						2						6							3	1	4	5	2	6
2						1						5						4						3						6							2	1	5	4	3	6
1						3						6						5						2						4							1	3	6	5	2	4
2						1						5						4						6						3							2	1	5	4	6	3
2						1						3						4						5						6							2	1	3	4	5	6
1						3						4						2						5						6							1	3	4	2	5	6
1						6						3						5						4						2							1	6	3	5	4	2
3						5						1						4						2						6							3	5	1	4	2	6
1						4						6						2						3						5							1	4	6	2	3	5
1						3						6						2						5						4							1	3	6	2	5	4
4						2						5						6						1						3							4	2	5	6	1	3
4						1						6						5						3						2							4	1	6	5	3	2
1						3						2						6						4						5							1	3	2	6	4	5
2						1						5						6						4						3							2	1	5	6	4	3
3						6						1						2						5						4							3	6	1	2	5	4
3						1						6						2						4						5							3	1	6	2	4	5
6						2						1						4						3						5							6	2	1	4	3	5
1						4						5						2						3						6							1	4	5	2	3	6
2						5						6						3						4						1							2	5	6	3	4	1
4						5						6						2						1						3							4	5	6	2	1	3
1						2						6						4						3						5							1	2	6	4	3	5
1						5						6						2						3						4							1	5	6	2	3	4
2						1						3						5						4						6							2	1	3	5	4	6
1						5						4						2						6						3							1	5	4	2	6	3
1						3						4						6						2						5							1	3	4	6	2	5
1						4						5						2						6						3							1	4	5	2	6	3
3						1						4						5						2						6							3	1	4	5	2	6
5						2						1						3						4						6							5	2	1	3	4	6
2						4						6						5						1						3							2	4	6	5	1	3
2						5						6						4						1						3							2	5	6	4	1	3
1						5						3						4						2						6							1	5	3	4	2	6
1						2						3						6						4						5							1	2	3	6	4	5
1						4						6						2						3						5							1	4	6	2	3	5
1						2						4						6						3						5							1	2	4	6	3	5
3						4						1						6						5						2							3	4	1	6	5	2
3						1						2						4						5						6							3	1	2	4	5	6
2						4						6						5						1						3							2	4	6	5	1	3
1						3						6						4						2						5							1	3	6	4	2	5
2						1						4						5						3						6							2	1	4	5	3	6
1						5						4						3						2						6							1	5	4	3	2	6
1						5						6						2						4						3							1	5	6	2	4	3
1						4						6						2						3						5							1	4	6	2	3	5
3						2						5						6						1						4							3	2	5	6	1	4
1						6						3						4						2						5							1	6	3	4	2	5
1						2						6						5						4						3							1	2	6	5	4	3
3						4						6						1						2						5							3	4	6	1	2	5
1						2						6						4						5						3							1	2	6	4	5	3
1						5						4						6						3						2							1	5	4	6	3	2
4						2						5						3						1						6							4	2	5	3	1	6
1						4						3						6						2						5							1	4	3	6	2	5
1						4						5						6						2						3							1	4	5	6	2	3
3						1						6						4						5						2							3	1	6	4	5	2
1						2						5						4						3						6							1	2	5	4	3	6
4						2						1						5						3						6							4	2	1	5	3	6
2						1						5						6						3						4							2	1	5	6	3	4
2						1						5						6						3						4							2	1	5	6	3	4
4						3						1						5						2						6							4	3	1	5	2	6
1						2						4						3						6						5							1	2	4	3	6	5
3						1						4						6						5						2							3	1	4	6	5	2
1						2						5						4						3						6							1	2	5	4	3	6
4						1						3						5						6						2							4	1	3	5	6	2
1						2						6						3						4						5							1	2	6	3	4	5
4						2						6						5						3						1							4	2	6	5	3	1
5						6						4						2						1						3							5	6	4	2	1	3
3						2						6						1						4						5							3	2	6	1	4	5
1						2						5						6						4						3							1	2	5	6	4	3
5						1						6						4						2						3							5	1	6	4	2	3
1						6						5						3						2						4							1	6	5	3	2	4
1						4						6						3						2						5							1	4	6	3	2	5
6						1						4						2						3						5							6	1	4	2	3	5
1						6						5						3						2						4							1	6	5	3	2	4
2						5						6						4						1						3							2	5	6	4	1	3
1						3						5						4						2						6							1	3	5	4	2	6
1						4						5						2						6						3							1	4	5	2	6	3
3						2						5						4						6						1							3	2	5	4	6	1
2						3						4						1						5						6							2	3	4	1	5	6
2						5						6						3						4						1							2	5	6	3	4	1
1						2						6						3						4						5							1	2	6	3	4	5
2						1						3						5						4						6							2	1	3	5	4	6
1						4						5						6						3						2							1	4	5	6	3	2
4						1						6						3						5						2							4	1	6	3	5	2
1						2						6						3						4						5							1	2	6	3	4	5
1						2						5						4						3						6							1	2	5	4	3	6
3						1						6						4						5						2							3	1	6	4	5	2
1						3						5						6						2						4							1	3	5	6	2	4
4						1						6						3						2						5							4	1	6	3	2	5
1						3						4						5						2						6							1	3	4	5	2	6
1						4						2						3						5						6							1	4	2	3	5	6
4						2						1						6						5						3							4	2	1	6	5	3
1						5						6						4						2						3							1	5	6	4	2	3
1						2						3						4						5						6							1	2	3	4	5	6
2						1						6						4						5						3							2	1	6	4	5	3
2						4						6						3						1						5							2	4	6	3	1	5
3						1						6						4						5						2							3	1	6	4	5	2
2						4						6						3						1						5							2	4	6	3	1	5
2						6						3						1						5						4							2	6	3	1	5	4
1						5						4						2						6						3							1	5	4	2	6	3
1						4						5						2						3						6							1	4	5	2	3	6
1						4						6						3						2						5							1	4	6	3	2	5
4						2						5						6						1						3							4	2	5	6	1	3
4						1						6						5						3						2							4	1	6	5	3	2
1						2						6						4						3						5							1	2	6	4	3	5
1						5						6						2						3						4							1	5	6	2	3	4
4						3						6						5						1						2							4	3	6	5	1	2
1						5						6						3						4						2							1	5	6	3	4	2
2						4						1						6						5						3							2	4	1	6	5	3
3						1						4						6						5						2							3	1	4	6	5	2
2						1						6						3						5						4							2	1	6	3	5	4
1						2						6						5						3						4							1	2	6	5	3	4
2						4						5						3						1						6							2	4	5	3	1	6
5						3						6						1						2						4							5	3	6	1	2	4
1						3						6						2						4						5							1	3	6	2	4	5
2						3						4						5						1						6							2	3	4	5	1	6
1						2						5						4						6						3							1	2	5	4	6	3
1						4						6						2						5						3							1	4	6	2	5	3
4						2						6						5						3						1							4	2	6	5	3	1
1						2						5						6						4						3							1	2	5	6	4	3
3						6						5						4						2						1							3	6	5	4	2	1
2						1						4						6						3						5							2	1	4	6	3	5
1						4						5						3						2						6							1	4	5	3	2	6
4						1						2						6						3						5							4	1	2	6	3	5
2						3						6						4						1						5							2	3	6	4	1	5
1						2						6						4						3						5							1	2	6	4	3	5
2						3						4						6						1						5							2	3	4	6	1	5
1						4						3						5						2						6							1	4	3	5	2	6
5						1						4						6						3						2							5	1	4	6	3	2
1						6						2						4						3						5							1	6	2	4	3	5
3						1						6						2						4						5							3	1	6	2	4	5
2						5						1						4						3						6							2	5	1	4	3	6
1						4						5						3						2						6							1	4	5	3	2	6
5						1						4						6						2						3							5	1	4	6	2	3
1						2						6						4						3						5							1	2	6	4	3	5
1						4						6						3						5						2							1	4	6	3	5	2
1						5						6						3						2						4							1	5	6	3	2	4
3						4						5						1						2						6							3	4	5	1	2	6
1						5						6						2						3						4							1	5	6	2	3	4
4						3						6						1						2						5							4	3	6	1	2	5
1						4						6						2						5						3							1	4	6	2	5	3
1						4						5						6						2						3							1	4	5	6	2	3
1						5						4						2						3						6							1	5	4	2	3	6
3						1						6						2						4						5							3	1	6	2	4	5
3						1						2						6						5						4							3	1	2	6	5	4
3						2						5						6						4						1							3	2	5	6	4	1
4						6						5						2						3						1							4	6	5	2	3	1
2						6						5						3						1						4							2	6	5	3	1	4
5						1						2						6						3						4							5	1	2	6	3	4
1						4						5						3						6						2							1	4	5	3	6	2
4						1						6						5						2						3							4	1	6	5	2	3
2						3						6						4						5						1							2	3	6	4	5	1
1						3						4						2						5						6							1	3	4	2	5	6
1						2						4						3						5						6							1	2	4	3	5	6
1						3						6						2						5						4							1	3	6	2	5	4
1						5						4						3						2						6							1	5	4	3	2	6
3						1						2						4						5						6							3	1	2	4	5	6
1						5						6						3						2						4							1	5	6	3	2	4
1						2						6						3						5						4							1	2	6	3	5	4
2						1						6						4						3						5							2	1	6	4	3	5
2						3						4						1						5						6							2	3	4	1	5	6
4						3						6						2						1						5							4	3	6	2	1	5
1						3						6						5						2						4							1	3	6	5	2	4
2						1						5						4						3						6							2	1	5	4	3	6
2						5						6						3						4						1							2	5	6	3	4	1
3						4						5						2						6						1							3	4	5	2	6	1
3						1						2						4						5						6							3	1	2	4	5	6
1						3						6						4						2						5							1	3	6	4	2	5
1						4						6						3						2						5							1	4	6	3	2	5
2						1						5						6						3						4							2	1	5	6	3	4
2						1						5						4						6						3							2	1	5	4	6	3
2						5						3						4						1						6							2	5	3	4	1	6
2						5						3						6						1						4							2	5	3	6	1	4
3						1						6						4						5						2							3	1	6	4	5	2
1						5						4						3						2						6							1	5	4	3	2	6
2						1						3						5						4						6							2	1	3	5	4	6
1						4						5						6						2						3							1	4	5	6	2	3
1						2						5						4						3						6							1	2	5	4	3	6
3						1						2						5						4						6							3	1	2	5	4	6
2						1						5						3						6						4							2	1	5	3	6	4
4						3						6						1						5						2							4	3	6	1	5	2
1						5						2						3						4						6							1	5	2	3	4	6
2						4						6						1						5						3							2	4	6	1	5	3
1						3						6						5						4						2							1	3	6	5	4	2
4						2						3						5						6						1							4	2	3	5	6	1
1						2						6						4						3						5							1	2	6	4	3	5
1						5						4						2						6						3							1	5	4	2	6	3
1						3						4						2						6						5							1	3	4	2	6	5
5						1						4						6						3						2							5	1	4	6	3	2
2						1						6						3						4						5							2	1	6	3	4	5
3						2						5						4						1						6							3	2	5	4	1	6
1						3						2						5						4						6							1	3	2	5	4	6
1						2						6						3						5						4							1	2	6	3	5	4
4						1						2						5						3						6							4	1	2	5	3	6
2						5						6						4						1						3							2	5	6	4	1	3
3						5						4						2						1						6							3	5	4	2	1	6
1						4						6						3						5						2							1	4	6	3	5	2
[truncated: 921 more rows]
