# Supplementary material for: Medical students’ pattern of self-directed learning prior to and during the coronavirus disease 2019 pandemic period and its implications for Free Open Access Meducation within the United Kingdom
Source: J Educ Eval Health Prof. 2021 Apr 6;18:5. doi: 10.3352/jeehp.2021.18.5 (PMC8144548; doi:10.3352/jeehp.2021.18.5)
Supplement: Supplementary file 2 — Supplement 1. List of 32 medical schools of which students participated in the survey. [file jeehp-18-05-suppl1.xlsx]

## Sheet: Sheet1
Medical school	No. of participants
St George's, University of London	144
Imperial College London	77
University College London	69
Glasgow	62
St Andrews	61
University Central Lancashire	60
Hull York	59
Liverpool	57
Newcastle	57
Edinburgh	56
Lancaster	56
Cardiff	54
Norwich (UEA)	54
Birmingham	53
Anglia Ruskin	52
Barts and the London	52
Plymouth	52
King's College London	50
Sheffield	50
Nottingham	48
Buckingham	42
Southampton	39
Cambridge	37
Swansea	36
Exeter	35
Bristol	27
Leicester	22
Sunderland	21
Keele	20
Queen's University Belfast	20
Manchester	15
Aston	12
Dundee	7
Leeds	6
Brighton and Sussex	1
Oxford	1
Aberdeen	0
Edge Hill	0
Kent and Medway	0
London School of Hygeine and Tropical Medicine	0
Warwick	0
Total	1564
